# Supplementary material for: tert-Butyl imidazole-1-carboxyl­ate
Source: Acta Crystallogr Sect E Struct Rep Online. 2009 Jan 28;65(Pt 2):o405. doi: 10.1107/S1600536809003110 (PMC2968161; doi:10.1107/S1600536809003110)
Supplement: Supplementary file 1 [file e-65-0o405-sup1.cif]

##############################################################################
###                                                                        ###
###        Electronic paper (Acta Crystallographica Section E)             ###
###                                                                        ###
##############################################################################
#                                                                            #
# This CIF contains the data in a paper accepted for publication in Acta     #
# Crystallographica Section E. It conforms to the requirements of Notes      #
# for Authors for Section E, and has been peer reviewed under the auspices   #
# of the IUCr Commission on Journals.                                        #
#                                                                            #
# Full details of the Crystallographic Information File format               #
# are given in the paper "The Crystallographic Information File (CIF):       #
# a New Standard Archive File for Crystallography" by S. R. Hall, F. H.      #
# Allen and I. D. Brown [Acta Cryst. (1991), A47, 655-685].                  #
#                                                                            #
# The current version of the core CIF dictionary is obtainable from          #
# ftp://ftp.iucr.org/pub/cif_core.dic. The current version number is 2.4.    #
#                                                                            #
# Software is freely available for graphical display of the structure(s) in  #
# this CIF.  For information consult the CIF home page http://www.iucr.org/  #
# cif/home.html                                                              #
#                                                                            #
# This file may be used for bona fide research purposes within the           #
# scientific community so long as proper attribution is given to the journal # 
# article from which it was obtained.                                        #
#                                                                            #
##############################################################################
                                             
data_I
_audit_creation_method     'form98_non/compatible with shelxl97-2'
_chemical_name_systematic
;
<i>tert</i>-Butyl imidazole-1-carboxylate
;
_chemical_name_common
;
;
_chemical_formula_moiety     'C8 H12 N2 O2'
_chemical_formula_sum     'C8 H12 N2 O2'
_chemical_formula_iupac     'C8 H12 N2 O2'
_chemical_formula_weight     168.19
_chemical_melting_point     ?
_symmetry_cell_setting     monoclinic
_symmetry_space_group_name_H-M     'P 21/c'
_symmetry_space_group_name_Hall     '-P 2ybc'
loop_
    _symmetry_equiv_pos_as_xyz
    'x, y, z'
    '-x, y+1/2, -z+1/2'
    '-x, -y, -z'
    'x, -y-1/2, z-1/2'
_cell_length_a     5.9952(2)
_cell_length_b     13.2507(4)
_cell_length_c     11.5564(4)
_cell_angle_alpha     90.00
_cell_angle_beta     94.201(2)
_cell_angle_gamma     90.00
_cell_volume     915.58(5)
_cell_formula_units_Z     4
_cell_measurement_reflns_used     3660
_cell_measurement_theta_min     3.134
_cell_measurement_theta_max     27.485
_cell_measurement_temperature     200(2)
_exptl_crystal_description     block
_exptl_crystal_colour     colourless
_exptl_crystal_size_max     0.501
_exptl_crystal_size_mid     0.383
_exptl_crystal_size_min     0.380
_exptl_crystal_density_diffrn     1.220
_exptl_crystal_density_meas     ?
_exptl_crystal_density_method     'not measured'
_exptl_crystal_F_000     360
_exptl_absorpt_coefficient_mu     0.089
_exptl_absorpt_correction_type     none
_exptl_absorpt_process_details     ?
_exptl_absorpt_correction_T_min     ?
_exptl_absorpt_correction_T_max     ?
_exptl_special_details
;
;
_diffrn_ambient_temperature     200(2)
_diffrn_radiation_type     MoK\a
_diffrn_radiation_wavelength     0.71073
_diffrn_radiation_source     'rotating anode'
_diffrn_radiation_monochromator     'MONTEL, graded multilayered X-ray optics'
_diffrn_measurement_device_type     'Nonius KappaCCD'
_diffrn_measurement_device     '95mm CCD camera on \k-goniostat'
_diffrn_measurement_method     'CCD; rotation images; thick slices'
_diffrn_reflns_number     6875
_diffrn_reflns_av_R_equivalents     0.0261
_diffrn_reflns_av_sigmaI/netI     0.0265
_diffrn_reflns_theta_min     3.41
_diffrn_reflns_theta_max     27.51
_diffrn_reflns_theta_full     27.51
_diffrn_measured_fraction_theta_max     0.996
_diffrn_measured_fraction_theta_full     0.996
_diffrn_reflns_limit_h_min     -7
_diffrn_reflns_limit_h_max     7
_diffrn_reflns_limit_k_min     -17
_diffrn_reflns_limit_k_max     17
_diffrn_reflns_limit_l_min     -14
_diffrn_reflns_limit_l_max     15
_refine_special_details
;
Hydrogen atoms were placed in calculated positions (C--H 0.95 \%A for aromatic C
atoms and C--H 0.98 \%A for methyl C atoms) and were included in the
refinement in the riding model approximation with U(H) set to 1.2
<i>U</i>~eq~(C) for aromatic C atoms and 1.5 <i>U</i>~eq~(C) for methyl C
atoms.
;
_reflns_number_total     2097
_reflns_number_gt     1650
_reflns_threshold_expression     I>2\s(I)
_refine_ls_structure_factor_coef     Fsqd
_refine_ls_matrix_type     full
_refine_ls_R_factor_all     0.0543
_refine_ls_R_factor_gt     0.0396
_refine_ls_wR_factor_gt     0.0962
_refine_ls_wR_factor_ref     0.1038
_refine_ls_goodness_of_fit_ref     1.074
_refine_ls_restrained_S_all     1.074
_refine_ls_number_reflns     2097
_refine_ls_number_parameters     113
_refine_ls_number_restraints     0
_refine_ls_hydrogen_treatment     constr
_refine_ls_weighting_scheme     calc
_refine_ls_weighting_details
       'calc w = 1/[\s^2^(Fo^2^)+(0.0396P)^2^+0.2307P] where P=(Fo^2^+2Fc^2^)/3'
_atom_sites_solution_hydrogens     geom
_atom_sites_solution_primary     direct
_atom_sites_solution_secondary     difmap
_refine_ls_shift/su_max     0.000
_refine_ls_shift/su_mean     0.000
_refine_diff_density_max     0.169
_refine_diff_density_min     -0.155
_refine_ls_extinction_method     'SHELXL97 (Sheldrick, 2008)'
_refine_ls_extinction_coef     0.063(6)
_refine_ls_abs_structure_Flack     ?
loop_
    _atom_type_symbol
    _atom_type_description
    _atom_type_scat_dispersion_real
    _atom_type_scat_dispersion_imag
    _atom_type_scat_source
    'C' 'C' 0.0033 0.0016
                         'International Tables Vol C Tables 4.2.6.8 and 6.1.1.4'
    'H' 'H' 0.0000 0.0000
                         'International Tables Vol C Tables 4.2.6.8 and 6.1.1.4'
    'N' 'N' 0.0061 0.0033
                         'International Tables Vol C Tables 4.2.6.8 and 6.1.1.4'
    'O' 'O' 0.0106 0.0060
                         'International Tables Vol C Tables 4.2.6.8 and 6.1.1.4'
_computing_data_collection     'COLLECT (Nonius, 2004)'
_computing_cell_refinement     'SCALEPACK (Otwinowski & Minor, 1997)'
_computing_data_reduction     'SCALEPACK and DENZO (Otwinowski & Minor, 1997)'
_computing_structure_solution     'SHELXS97 (Sheldrick, 2008)'
_computing_structure_refinement     'SHELXL97 (Sheldrick, 2008)'
_computing_molecular_graphics     'ORTEP-3 (Farrugia, 1997)'
_computing_publication_material     'SHELXL97 (Sheldrick, 2008)'
loop_
    _atom_site_type_symbol
    _atom_site_label
    _atom_site_fract_x
    _atom_site_fract_y
    _atom_site_fract_z
    _atom_site_U_iso_or_equiv
    _atom_site_adp_type
    _atom_site_calc_flag
    _atom_site_refinement_flags
    _atom_site_occupancy
    _atom_site_disorder_assembly
    _atom_site_disorder_group
    O O1 0.15042(14) 0.21450(6) 0.03780(8) 0.0356(3) Uani d . 1 . .
    O O2 0.50241(15) 0.15584(8) 0.07833(10) 0.0527(3) Uani d . 1 . .
    N N1 0.19880(17) 0.06402(8) 0.12264(9) 0.0329(3) Uani d . 1 . .
    N N2 -0.0623(2) -0.03954(9) 0.17875(11) 0.0442(3) Uani d . 1 . .
    C C1 -0.0253(2) 0.04699(10) 0.13009(11) 0.0359(3) Uani d . 1 . .
    H H1 -0.1397 0.0927 0.1031 0.043 Uiso calc R 1 . .
    C C2 0.1485(2) -0.08085(11) 0.20408(13) 0.0450(4) Uani d . 1 . .
    H H2 0.1750 -0.1445 0.2404 0.054 Uiso calc R 1 . .
    C C3 0.3103(2) -0.01943(10) 0.17071(12) 0.0410(3) Uani d . 1 . .
    H H3 0.4671 -0.0307 0.1784 0.049 Uiso calc R 1 . .
    C C4 0.3034(2) 0.14897(10) 0.07701(11) 0.0350(3) Uani d . 1 . .
    C C5 0.2187(2) 0.30947(10) -0.01876(12) 0.0373(3) Uani d . 1 . .
    C C6 -0.0052(3) 0.35703(12) -0.05516(15) 0.0526(4) Uani d . 1 . .
    H H6A -0.0861 0.3708 0.0138 0.079 Uiso calc R 1 . .
    H H6B -0.0929 0.3107 -0.1065 0.079 Uiso calc R 1 . .
    H H6C 0.0187 0.4204 -0.0963 0.079 Uiso calc R 1 . .
    C C7 0.3515(3) 0.37416(11) 0.06973(13) 0.0485(4) Uani d . 1 . .
    H H7A 0.4941 0.3410 0.0926 0.073 Uiso calc R 1 . .
    H H7B 0.2661 0.3830 0.1382 0.073 Uiso calc R 1 . .
    H H7C 0.3801 0.4402 0.0357 0.073 Uiso calc R 1 . .
    C C8 0.3472(3) 0.28433(12) -0.12317(13) 0.0501(4) Uani d . 1 . .
    H H8A 0.2566 0.2400 -0.1756 0.075 Uiso calc R 1 . .
    H H8B 0.4871 0.2501 -0.0974 0.075 Uiso calc R 1 . .
    H H8C 0.3812 0.3467 -0.1640 0.075 Uiso calc R 1 . .
loop_
    _atom_site_aniso_label
    _atom_site_aniso_U_11
    _atom_site_aniso_U_22
    _atom_site_aniso_U_33
    _atom_site_aniso_U_12
    _atom_site_aniso_U_13
    _atom_site_aniso_U_23
    O1 0.0293(5) 0.0336(5) 0.0438(5) -0.0001(3) 0.0018(4) 0.0068(4)
    O2 0.0279(5) 0.0595(7) 0.0709(7) 0.0038(4) 0.0052(5) 0.0188(6)
    N1 0.0322(6) 0.0335(6) 0.0329(5) 0.0020(4) 0.0007(4) 0.0020(4)
    N2 0.0469(7) 0.0399(6) 0.0458(7) -0.0045(5) 0.0035(5) 0.0022(5)
    C1 0.0334(7) 0.0376(7) 0.0366(7) -0.0013(5) 0.0017(5) -0.0004(5)
    C2 0.0549(9) 0.0359(7) 0.0436(8) 0.0016(6) 0.0004(6) 0.0049(6)
    C3 0.0424(8) 0.0385(7) 0.0413(7) 0.0078(6) -0.0022(6) 0.0036(6)
    C4 0.0312(7) 0.0384(7) 0.0353(6) 0.0023(5) 0.0016(5) 0.0028(5)
    C5 0.0389(7) 0.0338(7) 0.0392(7) -0.0034(5) 0.0036(5) 0.0049(5)
    C6 0.0507(9) 0.0407(8) 0.0654(10) 0.0045(7) -0.0025(7) 0.0133(7)
    C7 0.0532(9) 0.0456(8) 0.0470(8) -0.0127(7) 0.0054(7) -0.0033(7)
    C8 0.0600(10) 0.0514(9) 0.0397(8) -0.0053(7) 0.0093(7) 0.0038(7)
_geom_special_details
;
;
loop_
    _geom_bond_atom_site_label_1
    _geom_bond_atom_site_label_2
    _geom_bond_site_symmetry_2
    _geom_bond_distance
    _geom_bond_publ_flag
    O1 C4 . 1.3187(15) ?
    O1 C5 . 1.4892(15) ?
    O2 C4 . 1.1958(15) ?
    N1 C1 . 1.3714(16) ?
    N1 C3 . 1.3870(16) ?
    N1 C4 . 1.4094(17) ?
    N2 C1 . 1.3032(17) ?
    N2 C2 . 1.3886(19) ?
    C1 H1 . 0.9500 ?
    C2 C3 . 1.344(2) ?
    C2 H2 . 0.9500 ?
    C3 H3 . 0.9500 ?
    C5 C6 . 1.5144(19) ?
    C5 C7 . 1.5147(19) ?
    C5 C8 . 1.515(2) ?
    C6 H6A . 0.9800 ?
    C6 H6B . 0.9800 ?
    C6 H6C . 0.9800 ?
    C7 H7A . 0.9800 ?
    C7 H7B . 0.9800 ?
    C7 H7C . 0.9800 ?
    C8 H8A . 0.9800 ?
    C8 H8B . 0.9800 ?
    C8 H8C . 0.9800 ?
loop_
    _geom_angle_atom_site_label_1
    _geom_angle_atom_site_label_2
    _geom_angle_atom_site_label_3
    _geom_angle_site_symmetry_1
    _geom_angle_site_symmetry_3
    _geom_angle
    _geom_angle_publ_flag
    C4 O1 C5 . . 120.04(10) ?
    C1 N1 C3 . . 106.82(11) ?
    C1 N1 C4 . . 128.28(10) ?
    C3 N1 C4 . . 124.90(11) ?
    C1 N2 C2 . . 104.88(11) ?
    N2 C1 N1 . . 111.73(11) ?
    N2 C1 H1 . . 124.1 ?
    N1 C1 H1 . . 124.1 ?
    C3 C2 N2 . . 111.44(12) ?
    C3 C2 H2 . . 124.3 ?
    N2 C2 H2 . . 124.3 ?
    C2 C3 N1 . . 105.13(12) ?
    C2 C3 H3 . . 127.4 ?
    N1 C3 H3 . . 127.4 ?
    O2 C4 O1 . . 128.48(12) ?
    O2 C4 N1 . . 121.79(11) ?
    O1 C4 N1 . . 109.72(10) ?
    O1 C5 C6 . . 101.94(10) ?
    O1 C5 C7 . . 109.24(11) ?
    C6 C5 C7 . . 111.30(12) ?
    O1 C5 C8 . . 109.63(11) ?
    C6 C5 C8 . . 111.24(12) ?
    C7 C5 C8 . . 112.92(12) ?
    C5 C6 H6A . . 109.5 ?
    C5 C6 H6B . . 109.5 ?
    H6A C6 H6B . . 109.5 ?
    C5 C6 H6C . . 109.5 ?
    H6A C6 H6C . . 109.5 ?
    H6B C6 H6C . . 109.5 ?
    C5 C7 H7A . . 109.5 ?
    C5 C7 H7B . . 109.5 ?
    H7A C7 H7B . . 109.5 ?
    C5 C7 H7C . . 109.5 ?
    H7A C7 H7C . . 109.5 ?
    H7B C7 H7C . . 109.5 ?
    C5 C8 H8A . . 109.5 ?
    C5 C8 H8B . . 109.5 ?
    H8A C8 H8B . . 109.5 ?
    C5 C8 H8C . . 109.5 ?
    H8A C8 H8C . . 109.5 ?
    H8B C8 H8C . . 109.5 ?
loop_
    _geom_torsion_atom_site_label_1
    _geom_torsion_atom_site_label_2
    _geom_torsion_atom_site_label_3
    _geom_torsion_atom_site_label_4
    _geom_torsion_site_symmetry_1
    _geom_torsion_site_symmetry_2
    _geom_torsion_site_symmetry_3
    _geom_torsion_site_symmetry_4
    _geom_torsion
    _geom_torsion_publ_flag
    C2 N2 C1 N1 . . . . -0.07(15) ?
    C3 N1 C1 N2 . . . . 0.14(15) ?
    C4 N1 C1 N2 . . . . -179.21(12) ?
    C1 N2 C2 C3 . . . . -0.04(16) ?
    N2 C2 C3 N1 . . . . 0.12(16) ?
    C1 N1 C3 C2 . . . . -0.15(14) ?
    C4 N1 C3 C2 . . . . 179.23(12) ?
    C5 O1 C4 O2 . . . . 3.3(2) ?
    C5 O1 C4 N1 . . . . -177.82(10) ?
    C1 N1 C4 O2 . . . . 178.00(13) ?
    C3 N1 C4 O2 . . . . -1.2(2) ?
    C1 N1 C4 O1 . . . . -0.98(18) ?
    C3 N1 C4 O1 . . . . 179.77(11) ?
    C4 O1 C5 C6 . . . . 176.89(11) ?
    C4 O1 C5 C7 . . . . -65.27(15) ?
    C4 O1 C5 C8 . . . . 58.95(15) ?
loop_
    _geom_hbond_atom_site_label_D
    _geom_hbond_atom_site_label_H
    _geom_hbond_atom_site_label_A
    _geom_hbond_site_symmetry_A
    _geom_hbond_distance_DH
    _geom_hbond_distance_HA
    _geom_hbond_distance_DA
    _geom_hbond_angle_DHA
    C1 H1 O2 1_455 0.95 2.30 3.1949(16) 156
data_global
_journal_date_recd_electronic     2009-01-19
_journal_date_accepted     2009-01-26
_journal_name_full     'Acta Crystallographica, Section E'
_journal_year     2009
_journal_volume     65
_journal_issue      2
_journal_page_first     o405
_journal_page_last     o405
_journal_paper_category     QO
_journal_coeditor_code     BT2854
_publ_contact_author_name     'Professor Peter Klufers'
_publ_contact_author_address
;
Department Chemie und Biochemie
Ludwig-Maximilians-Universitat
Butenandtstrasse 5--13
D-81377 Munchen
Germany
;
_publ_contact_author_email     kluef@cup.uni-muenchen.de
_publ_contact_author_fax     '+49-89-2180-77406'
_publ_contact_author_phone     '+49-89-2180-77407'
_publ_section_title
;
<i>tert</i>-Butyl imidazole-1-carboxylate
;
loop_
    _publ_author_name
    _publ_author_address
    'Kerscher, Tobias'
;
Ludwig-Maximilians Universit\"at
Department Chemie und Biochemie
Butenandtstrasse 5--13 (Haus D)
81377 M\"unchen
Germany
;
    'Prommnitz, Tanja'
;
Ludwig-Maximilians Universit\"at
Department Chemie und Biochemie
Butenandtstrasse 5--13 (Haus D)
81377 M\"unchen
Germany
;
    'Kl\"ufers, Peter'
;
Ludwig-Maximilians Universit\"at
Department Chemie und Biochemie
Butenandtstrasse 5--13 (Haus D)
81377 M\"unchen
Germany
;
    'Mayer, Peter'
;
Ludwig-Maximilians Universit\"at
Department Chemie und Biochemie
Butenandtstrasse 5--13 (Haus D)
81377 M\"unchen
Germany
;
