# Supplementary material for: tert-Butyl imidazole-1-carboxyl­ate
Source: Acta Crystallogr Sect E Struct Rep Online. 2009 Jan 28;65(Pt 2):o405. doi: 10.1107/S1600536809003110 (PMC2968161; doi:10.1107/S1600536809003110)
Supplement: Supplementary file 2 [file e-65-0o405-Isup2.hkl]

#
# h,k,l, Fc-squared, Fo-squared, sigma(Fo-squared) and status flag
#
data_I
_shelx_title ' Cu  C 1 2/m 1'
_shelx_refln_list_code          4
_shelx_F_calc_maximum       82.31
_exptl_crystal_F_000       360.00
_reflns_d_resolution_high  0.7693
 
loop_
 _symmetry_equiv_pos_as_xyz
 'x, y, z'
 '-x, y+1/2, -z+1/2'
 '-x, -y, -z'
 'x, -y-1/2, z-1/2'
 
_cell_length_a     5.9952
_cell_length_b    13.2507
_cell_length_c    11.5564
_cell_angle_alpha  90.000
_cell_angle_beta   94.201
_cell_angle_gamma  90.000
 
_shelx_F_squared_multiplier     1.000
 
loop_
 _refln_index_h
 _refln_index_k
 _refln_index_l
 _refln_F_squared_calc
 _refln_F_squared_meas
 _refln_F_squared_sigma
 _refln_observed_status
   1   0   0     1240.07     1111.66     18.41 o
   2   0   0        4.60        3.54      1.04 o
   3   0   0       12.20       24.65      1.13 o
   4   0   0       89.55      108.77      2.57 o
   5   0   0        6.69        7.89      1.65 o
   6   0   0      443.26      451.46     17.85 o
   7   0   0        4.74        4.34      2.69 o
   2   1   0      143.73      123.03      1.72 o
   3   1   0       76.50       90.66      1.52 o
   4   1   0        2.73        2.46      0.38 o
   5   1   0       97.53       94.13      3.32 o
   6   1   0        2.66        2.88      0.67 o
   7   1   0        4.65        2.42      0.96 o
   1   2   0     1603.22     1529.15     16.52 o
   2   2   0      164.58      145.11      1.98 o
   3   2   0      417.52      421.10      7.87 o
   4   2   0       34.52       39.38      1.08 o
   5   2   0        5.67        5.07      0.54 o
   6   2   0       13.44       14.86      1.49 o
   7   2   0        0.20       -1.54      1.78 o
   1   3   0      341.72      293.07      3.18 o
   2   3   0      329.49      310.22      3.86 o
   3   3   0       35.74       63.76      3.60 o
   4   3   0       21.03       20.61      0.76 o
   5   3   0       67.81       69.84      1.83 o
   6   3   0       26.69       23.89      1.19 o
   7   3   0        0.30       -0.21      1.78 o
   0   4   0      274.75      258.58      3.83 o
   1   4   0      326.37      306.75      3.52 o
   2   4   0      166.40      171.71      2.14 o
   3   4   0        0.05        0.35      0.23 o
   4   4   0      110.08       98.78      1.70 o
   5   4   0        4.39        4.55      0.59 o
   6   4   0       19.10       20.85      1.06 o
   7   4   0        3.03        4.11      1.38 o
   1   5   0        2.88        1.44      0.26 o
   2   5   0      753.19      796.33      8.97 o
   3   5   0       56.75       54.03      1.26 o
   4   5   0      129.65      129.23      2.04 o
   5   5   0        2.09        1.39      0.50 o
   6   5   0       23.00       22.87      1.29 o
   7   5   0        1.80       -1.13      2.87 o
   0   6   0      206.79      213.93      3.43 o
   1   6   0      629.82      648.91      6.70 o
   2   6   0      173.62      175.83      2.70 o
   3   6   0      116.65      135.60      2.08 o
   4   6   0      213.43      213.64      3.14 o
   5   6   0      102.74      109.97      2.42 o
   6   6   0        6.25        3.89      0.68 o
   7   6   0        3.43        1.40      1.54 o
   1   7   0       39.14       42.43      0.73 o
   2   7   0      350.71      350.61      4.32 o
   3   7   0        0.20        0.26      0.40 o
   4   7   0       39.50       36.80      1.47 o
   5   7   0        4.60        4.94      0.60 o
   6   7   0        6.43        4.52      0.82 o
   7   7   0        3.80        2.28      1.75 o
   0   8   0      231.25      252.79      5.27 o
   1   8   0      374.83      417.56      4.78 o
   2   8   0       26.91       30.49      0.80 o
   3   8   0      319.38      317.20      4.52 o
   4   8   0       12.88       11.33      0.64 o
   5   8   0       74.65       77.83      2.05 o
   6   8   0        1.71        3.41      1.05 o
   1   9   0       19.58       18.87      0.63 o
   2   9   0        2.81        2.33      0.31 o
   3   9   0       84.20       82.34      1.59 o
   4   9   0       35.63       35.35      1.08 o
   5   9   0        3.60        3.70      0.64 o
   6   9   0        8.88       10.82      1.33 o
   0  10   0      262.65      277.20      5.47 o
   1  10   0        9.29        9.78      0.50 o
   2  10   0      325.03      325.16      4.55 o
   3  10   0       60.44       62.43      1.40 o
   4  10   0      149.46      155.74      2.65 o
   5  10   0        0.22        0.40      0.78 o
   6  10   0        6.97        5.55      1.11 o
   1  11   0        5.65        5.19      0.40 o
   2  11   0       52.13       52.95      1.22 o
   3  11   0       57.97       51.21      1.56 o
   4  11   0        3.24        2.57      0.62 o
   5  11   0        7.11        6.91      1.30 o
   0  12   0      152.64      147.09      6.23 o
   1  12   0       78.84       83.24      1.57 o
   2  12   0        3.55        3.09      0.44 o
   3  12   0       68.71       77.60      2.49 o
   4  12   0        4.04        3.81      0.71 o
   5  12   0        8.53        7.80      1.52 o
   1  13   0      224.45      240.51      3.95 o
   2  13   0        0.35        1.84      0.58 o
   3  13   0        0.59       -0.25      0.82 o
   4  13   0        0.72        0.50      0.91 o
   5  13   0       35.94       36.49      2.86 o
   0  14   0      119.47      130.67      3.76 o
   1  14   0        0.22        0.33      0.58 o
   2  14   0       17.25       14.80      0.98 o
   3  14   0       10.66        9.51      1.22 o
   4  14   0        8.90        6.17      1.15 o
   1  15   0        3.25        1.85      0.84 o
   2  15   0        0.93        1.13      0.85 o
   3  15   0        2.36        0.09      0.95 o
   0  16   0       14.43       15.12      2.09 o
   1  16   0        0.21        0.21      0.97 o
   2  16   0       13.90       10.83      1.34 o
   1  17   0        2.21        4.99      1.63 o
  -7   1   1        2.04        0.99      1.04 o
  -6   1   1        0.92        1.45      0.65 o
  -5   1   1      286.94      271.17      4.20 o
  -4   1   1       21.96       21.17      0.80 o
  -3   1   1     1328.38     1410.65     17.39 o
  -2   1   1       20.20       17.67      0.50 o
  -1   1   1     2173.97     2040.15     31.20 o
   1   1   1      846.66      777.74      8.24 o
   2   1   1       24.25       23.69      0.60 o
   3   1   1        7.88        8.20      0.37 o
   4   1   1      329.74      342.01      4.86 o
   5   1   1       14.09       12.38      0.63 o
   6   1   1      102.35       98.95      2.25 o
   7   1   1        1.09        0.52      1.74 o
  -7   2   1        8.06        5.30      1.20 o
  -6   2   1       82.71       76.00      2.64 o
  -5   2   1        3.91        2.49      0.58 o
  -4   2   1      171.74      184.42      3.07 o
  -3   2   1        8.20        6.75      0.44 o
  -2   2   1      189.86      182.27      2.40 o
  -1   2   1       11.14       14.26      0.29 o
   0   2   1      286.97      247.30      6.33 o
   1   2   1      104.40      107.97      1.17 o
   2   2   1      826.00      844.78      8.69 o
   3   2   1       10.31        8.67      0.64 o
   4   2   1      150.85      137.04      2.30 o
   5   2   1        3.22        3.83      0.82 o
   6   2   1        0.13        0.48      0.87 o
   7   2   1        0.51       -0.99      1.72 o
  -7   3   1        9.86       12.72      1.40 o
  -6   3   1       36.43       36.04      1.44 o
  -5   3   1      165.50      150.73      4.75 o
  -4   3   1       14.04       12.41      0.68 o
  -3   3   1      393.22      368.11      5.05 o
  -2   3   1      265.28      284.00      3.56 o
  -1   3   1     1046.62      970.36     10.82 o
   0   3   1     1220.81     1128.84     11.22 o
   1   3   1     1277.59     1179.53     11.28 o
   2   3   1       45.39       45.70      0.74 o
   3   3   1     1461.33     1494.32     16.28 o
   4   3   1       48.12       50.85      1.13 o
   5   3   1      356.01      344.07      4.81 o
   6   3   1        2.53        2.31      0.46 o
   7   3   1        5.60        5.31      1.73 o
  -7   4   1        2.97        5.76      1.47 o
  -6   4   1      115.92      121.10      5.73 o
  -5   4   1       24.49       19.17      0.98 o
  -4   4   1      190.23      182.34      2.87 o
  -3   4   1       95.65      101.74      1.59 o
  -2   4   1        5.76        7.52      0.36 o
  -1   4   1        6.98        3.32      0.22 o
   0   4   1     1510.43     1506.34     16.24 o
   1   4   1       90.15       79.66      1.11 o
   2   4   1      105.29       87.86      1.18 o
   3   4   1      128.03      142.91      2.02 o
   4   4   1        2.89        1.81      0.40 o
   5   4   1      303.15      305.69      4.68 o
   6   4   1       42.06       38.75      1.35 o
   7   4   1        7.06        6.98      1.73 o
  -7   5   1       27.88       26.25      2.23 o
  -6   5   1       16.13       17.63      1.07 o
  -5   5   1       87.41       83.75      1.90 o
  -4   5   1        0.11       -0.22      0.35 o
  -3   5   1        3.66        2.74      0.31 o
  -2   5   1       96.29       84.59      1.31 o
  -1   5   1      161.07      159.85      2.05 o
   0   5   1      142.66      138.36      1.68 o
   1   5   1        8.47        8.70      0.40 o
   2   5   1     1043.25     1126.40     11.17 o
   3   5   1       26.15       32.74      0.71 o
   4   5   1      163.74      154.50      2.32 o
   5   5   1        3.78        2.52      0.54 o
   6   5   1       42.67       49.83      1.79 o
   7   5   1       12.65        9.66      2.91 o
  -7   6   1        0.01       -0.45      2.74 o
  -6   6   1       16.59       17.47      1.13 o
  -5   6   1      286.17      299.09      4.56 o
  -4   6   1       21.41       21.40      0.74 o
  -3   6   1      129.67      138.98      2.14 o
  -2   6   1      716.97      710.21      8.29 o
  -1   6   1       38.01       39.92      0.98 o
   0   6   1        8.68        8.27      0.48 o
   1   6   1       28.27       27.38      0.54 o
   2   6   1       76.29       86.81      1.29 o
   3   6   1       31.31       30.66      1.15 o
   4   6   1      138.56      145.29      2.28 o
   5   6   1        0.01        0.98      0.51 o
   6   6   1        5.21        5.69      0.73 o
   7   6   1        0.94        0.09      1.35 o
  -7   7   1       11.36       13.32      2.65 o
  -6   7   1       24.37       23.60      1.35 o
  -5   7   1       44.51       44.78      1.23 o
  -4   7   1      339.11      345.95      4.76 o
  -3   7   1       30.12       33.19      0.95 o
  -2   7   1      122.88      127.77      1.93 o
  -1   7   1     2138.21     2289.73     24.58 o
   0   7   1      167.98      176.43      2.45 o
   1   7   1      509.30      515.90      6.02 o
   2   7   1       55.40       65.59      1.16 o
   3   7   1       56.33       61.54      1.11 o
   4   7   1        4.94        3.01      0.42 o
   5   7   1      330.30      338.50      5.14 o
   6   7   1        0.03       -0.26      1.37 o
   7   7   1       20.28       16.97      2.32 o
  -6   8   1        4.97        5.63      0.98 o
  -5   8   1        3.24        3.24      0.65 o
  -4   8   1        5.88        5.14      0.52 o
  -3   8   1        8.79        9.81      0.64 o
  -2   8   1      244.73      243.18      3.28 o
  -1   8   1        2.85        2.84      0.34 o
   0   8   1       13.21       17.95      0.59 o
   1   8   1        0.71        1.34      0.26 o
   2   8   1       16.10       14.69      0.54 o
   3   8   1       58.20       54.39      1.14 o
   4   8   1      182.00      186.13      2.80 o
   5   8   1       15.60       14.37      0.79 o
   6   8   1       14.54       15.78      2.61 o
  -6   9   1        2.57        3.98      1.27 o
  -5   9   1        9.97        8.03      0.90 o
  -4   9   1        0.01       -0.24      0.46 o
  -3   9   1        0.02       -0.06      0.32 o
  -2   9   1       22.42       24.37      0.69 o
  -1   9   1       75.12       67.32      1.29 o
   0   9   1      172.93      166.74      2.40 o
   1   9   1       78.74       79.19      1.26 o
   2   9   1       15.82       12.87      0.50 o
   3   9   1      210.33      206.18      3.21 o
   4   9   1      173.10      179.60      2.87 o
   5   9   1        0.00       -0.49      0.53 o
   6   9   1        6.43        7.62      1.37 o
  -6  10   1       12.21       11.10      1.34 o
  -5  10   1        0.82        1.13      0.76 o
  -4  10   1        1.05        3.01      0.54 o
  -3  10   1       23.89       24.49      1.13 o
  -2  10   1      139.16      144.13      2.37 o
  -1  10   1       13.40       12.67      0.79 o
   0  10   1       36.51       39.23      0.92 o
   1  10   1        5.53        6.28      0.46 o
   2  10   1      222.66      221.07      3.51 o
   3  10   1        1.20        0.63      0.33 o
   4  10   1       75.55       71.82      1.62 o
   5  10   1        6.09        6.49      0.82 o
   6  10   1        2.65        1.54      1.19 o
  -5  11   1        6.97        6.50      1.38 o
  -4  11   1        0.07        0.88      0.52 o
  -3  11   1      149.10      156.22      3.22 o
  -2  11   1       75.11       67.35      1.44 o
  -1  11   1       13.47       14.72      0.71 o
   0  11   1       71.15       66.45      1.52 o
   1  11   1       53.27       57.76      2.03 o
   2  11   1        0.94        0.46      0.41 o
   3  11   1        4.52        3.67      0.44 o
   4  11   1       45.14       38.93      1.27 o
   5  11   1        1.77        1.95      0.86 o
  -5  12   1        0.83       -0.52      0.86 o
  -4  12   1       16.85       14.34      1.46 o
  -3  12   1       96.54       96.24      2.07 o
  -2  12   1       31.46       29.30      0.92 o
  -1  12   1      157.37      162.78      2.66 o
   0  12   1      169.14      171.39      2.83 o
   1  12   1      155.96      149.79      2.50 o
   2  12   1        1.33        0.43      0.40 o
   3  12   1       13.12       10.08      0.69 o
   4  12   1        0.24        0.08      0.61 o
   5  12   1        2.39        3.59      1.07 o
  -5  13   1        8.50        9.85      2.76 o
  -4  13   1        7.86       10.20      1.24 o
  -3  13   1        8.83        7.27      0.77 o
  -2  13   1       23.62       21.12      0.88 o
  -1  13   1        1.40        1.45      0.51 o
   0  13   1       68.01       69.81      1.70 o
   1  13   1      193.10      207.31      3.30 o
   2  13   1      158.36      169.51      3.10 o
   3  13   1       83.17       84.11      1.96 o
   4  13   1        2.87        1.56      1.06 o
   5  13   1        2.08        2.61      1.09 o
  -4  14   1        2.91        3.85      1.28 o
  -3  14   1        1.58        1.57      0.80 o
  -2  14   1       21.26       20.56      1.13 o
  -1  14   1       33.28       34.87      1.27 o
   0  14   1       15.31       14.97      0.90 o
   1  14   1        1.28       -0.01      0.65 o
   2  14   1        1.03        1.24      0.71 o
   3  14   1        0.03        0.02      1.37 o
   4  14   1        2.21        3.70      2.20 o
  -3  15   1        8.05        8.18      1.74 o
  -2  15   1        0.98        1.42      1.22 o
  -1  15   1        7.14        7.90      1.14 o
   0  15   1       15.94       15.70      1.34 o
   1  15   1        7.85        5.55      0.98 o
   2  15   1       43.48       42.01      2.77 o
   3  15   1       15.42       16.11      2.45 o
  -2  16   1        0.10       -0.89      1.23 o
  -1  16   1        0.07       -0.92      1.03 o
   0  16   1        3.08        4.84      1.29 o
   1  16   1        0.02        0.40      0.83 o
   2  16   1        1.98        1.72      0.84 o
  -1  17   1        0.01       -1.02      1.38 o
   0  17   1        4.96        3.33      1.35 o
   1  17   1       14.03       16.79      2.02 o
  -7   0   2        3.21        0.52      1.22 o
  -6   0   2        0.66       -0.18      2.04 o
  -5   0   2      120.79      110.59      4.44 o
  -4   0   2       14.60       16.22      1.10 o
  -3   0   2     1077.15     1155.17     23.42 o
  -2   0   2        0.59       -0.15      0.32 o
  -1   0   2     1502.14     1295.46     30.06 o
   1   0   2     3579.65     3635.16     81.32 o
   2   0   2        0.34        0.35      0.31 o
   3   0   2      112.52      122.38      2.38 o
   4   0   2      288.20      310.87      5.52 o
   5   0   2      244.19      232.56      9.08 o
   6   0   2      211.07      217.90      6.92 o
   7   0   2        8.07        7.21      2.43 o
  -7   1   2        3.50        4.89      1.32 o
  -6   1   2       56.00       54.92      1.90 o
  -5   1   2        6.18        5.46      0.92 o
  -4   1   2      197.32      192.49      4.22 o
  -3   1   2      227.49      224.09      3.34 o
  -2   1   2      231.86      213.49      2.95 o
  -1   1   2     5259.47     5330.80    154.20 o
   0   1   2      391.58      357.42      3.54 o
   1   1   2     1099.31      973.09      8.93 o
   2   1   2      172.98      186.92      2.55 o
   3   1   2      594.86      612.16     12.26 o
   4   1   2        7.63        7.29      0.33 o
   5   1   2      219.25      213.34      5.80 o
   6   1   2       13.42       11.41      1.95 o
   7   1   2        0.97        1.17      1.78 o
  -7   2   2        1.02        1.86      1.43 o
  -6   2   2       24.74       23.41      1.34 o
  -5   2   2       18.17       18.98      0.94 o
  -4   2   2       30.79       32.08      0.99 o
  -3   2   2       25.35       31.54      1.08 o
  -2   2   2      514.20      488.45      6.25 o
  -1   2   2       38.98       35.18      0.62 o
   0   2   2     5779.41     5813.60    129.41 o
   1   2   2     2284.94     2299.93     21.47 o
   2   2   2     1014.38     1029.47     10.43 o
   3   2   2      859.78      926.34      9.81 o
   4   2   2       74.82       65.86      1.09 o
   5   2   2       69.55       65.64      2.87 o
   6   2   2       16.75       13.19      1.23 o
   7   2   2        1.64       -1.04      1.37 o
  -7   3   2       25.75       27.07      2.02 o
  -6   3   2       26.39       26.51      2.60 o
  -5   3   2       64.30       52.53      1.48 o
  -4   3   2        7.66        7.91      0.57 o
  -3   3   2       99.17       86.39      1.50 o
  -2   3   2       28.73       28.49      0.62 o
  -1   3   2      519.91      508.88      6.00 o
   0   3   2     1116.64     1025.07     12.92 o
   1   3   2      405.82      413.06      3.99 o
   2   3   2      923.36      915.87      9.07 o
   3   3   2       11.88       11.19      0.40 o
   4   3   2       93.18       96.02      1.85 o
   5   3   2       13.13        9.08      0.43 o
   6   3   2        2.85        2.00      1.11 o
   7   3   2       17.14       16.57      3.52 o
  -7   4   2        2.18        2.09      1.16 o
  -6   4   2       41.01       44.67      1.81 o
  -5   4   2       18.40       17.92      0.90 o
  -4   4   2      399.00      415.95      5.83 o
  -3   4   2      633.12      630.01      7.49 o
  -2   4   2       19.93       23.05      0.57 o
  -1   4   2       37.76       29.10      0.84 o
   0   4   2      945.07      944.56     10.69 o
   1   4   2      806.34      773.74      7.58 o
   2   4   2      500.46      511.48      5.12 o
   3   4   2      272.22      278.54      3.59 o
   4   4   2        4.10        4.64      0.44 o
   5   4   2       33.69       37.13      1.07 o
   6   4   2        1.07        0.79      0.74 o
   7   4   2       11.79       10.88      1.90 o
  -7   5   2        9.38        4.91      1.32 o
  -6   5   2        3.45        1.39      0.82 o
  -5   5   2      578.90      606.36      8.37 o
  -4   5   2       89.42       85.38      1.67 o
  -3   5   2       30.34       27.82      0.76 o
  -2   5   2      125.19      120.28      1.79 o
  -1   5   2     1847.06     1865.01     19.77 o
   0   5   2      535.21      519.60      5.82 o
   1   5   2     1431.13     1428.62     18.96 o
   2   5   2       22.83       20.69      0.49 o
   3   5   2        2.30        3.62      0.38 o
   4   5   2       19.66       21.76      1.02 o
   5   5   2      236.94      240.78      3.77 o
   6   5   2       10.74        7.73      1.17 o
   7   5   2        8.76        7.59      1.88 o
  -7   6   2        0.04        1.22      1.31 o
  -6   6   2        0.10        0.67      0.75 o
  -5   6   2        0.57        0.31      0.63 o
  -4   6   2      403.41      407.03      9.35 o
  -3   6   2       29.87       27.49      0.77 o
  -2   6   2      191.87      217.66      3.74 o
  -1   6   2        0.08        0.63      0.49 o
   0   6   2      435.17      435.86      6.17 o
   1   6   2        6.25       11.09      0.33 o
   2   6   2      380.94      366.82      4.35 o
   3   6   2       46.18       48.95      0.91 o
   4   6   2       51.16       52.28      1.08 o
   5   6   2        0.02        0.42      0.40 o
   6   6   2       27.66       27.19      1.58 o
   7   6   2        2.92        2.71      1.56 o
  -7   7   2        1.01        1.35      2.04 o
  -6   7   2       12.92       13.21      1.07 o
  -5   7   2        4.70        3.99      0.62 o
  -4   7   2      106.60      101.32      2.21 o
  -3   7   2        6.23        6.12      0.54 o
  -2   7   2      133.01      126.04      1.96 o
  -1   7   2       59.68       71.53      1.23 o
   0   7   2        0.03        1.01      0.20 o
   1   7   2        4.87        8.52      0.41 o
   2   7   2       27.00       30.24      0.67 o
   3   7   2      300.19      299.01      3.73 o
   4   7   2        7.34        9.88      0.51 o
   5   7   2       17.57       20.43      0.84 o
   6   7   2       13.09       13.23      1.23 o
  -6   8   2        2.94        3.59      0.89 o
  -5   8   2        0.01       -0.45      0.57 o
  -4   8   2      111.27      115.60      2.28 o
  -3   8   2      126.22      123.07      2.62 o
  -2   8   2        2.08        4.07      0.39 o
  -1   8   2       17.02       15.67      0.53 o
   0   8   2        9.54        5.95      0.36 o
   1   8   2        1.13        1.55      0.24 o
   2   8   2      457.81      486.34      5.85 o
   3   8   2        3.64        5.54      0.55 o
   4   8   2      194.91      200.78      2.90 o
   5   8   2       10.60        9.57      0.71 o
   6   8   2        6.39        7.35      1.17 o
  -6   9   2       20.74       22.02      1.93 o
  -5   9   2        2.02        1.03      0.81 o
  -4   9   2       51.37       51.35      1.45 o
  -3   9   2        5.44        6.25      0.63 o
  -2   9   2      255.64      257.46      3.61 o
  -1   9   2        5.39        5.26      0.42 o
   0   9   2        2.02        3.72      0.34 o
   1   9   2      251.57      244.67      3.42 o
   2   9   2      263.53      265.74      5.02 o
   3   9   2        4.30        3.63      0.48 o
   4   9   2       29.14       28.31      0.89 o
   5   9   2        8.08       10.01      0.90 o
   6   9   2        0.11        1.42      1.61 o
  -6  10   2        4.38        4.45      1.33 o
  -5  10   2       31.56       31.26      1.79 o
  -4  10   2        0.01       -0.56      0.56 o
  -3  10   2        6.76        5.82      0.54 o
  -2  10   2        0.19       -0.09      0.32 o
  -1  10   2        7.36        6.37      0.56 o
   0  10   2        0.26        0.34      0.36 o
   1  10   2      145.63      156.95      2.37 o
   2  10   2      148.85      147.12      3.57 o
   3  10   2      163.01      157.44      2.70 o
   4  10   2       37.01       34.16      2.36 o
   5  10   2        0.78        0.74      0.78 o
   6  10   2       11.99       12.50      1.82 o
  -5  11   2       19.68       20.71      1.62 o
  -4  11   2       12.38       10.15      1.40 o
  -3  11   2        2.47        3.17      0.53 o
  -2  11   2       14.06       10.70      0.60 o
  -1  11   2        1.10        1.24      0.64 o
   0  11   2      183.89      186.98      3.00 o
   1  11   2      141.05      152.36      3.01 o
   2  11   2       14.98       10.67      0.65 o
   3  11   2        2.38        1.25      0.36 o
   4  11   2       39.88       39.04      1.54 o
   5  11   2        2.25        2.13      0.93 o
  -5  12   2        0.97        3.15      1.83 o
  -4  12   2       87.43       95.45      2.65 o
  -3  12   2       36.03       34.47      2.02 o
  -2  12   2       64.55       59.73      1.42 o
  -1  12   2        0.02       -0.14      0.41 o
   0  12   2       55.43       56.74      1.46 o
   1  12   2       31.69       31.72      0.99 o
   2  12   2        8.68        7.29      0.67 o
   3  12   2        1.37        0.97      0.40 o
   4  12   2        0.69        1.28      1.01 o
   5  12   2       18.13       15.78      1.54 o
  -5  13   2        9.67        8.79      1.96 o
  -4  13   2        0.98       -0.07      1.16 o
  -3  13   2       11.19       10.74      0.99 o
  -2  13   2       53.05       51.53      1.55 o
  -1  13   2        0.04       -0.22      0.46 o
   0  13   2       84.27       91.54      1.97 o
   1  13   2       26.25       26.16      0.90 o
   2  13   2       10.76       10.03      0.98 o
   3  13   2        0.00       -0.50      0.63 o
   4  13   2        5.89        7.83      0.93 o
  -4  14   2        0.66        0.25      1.11 o
  -3  14   2        6.09        6.69      0.94 o
  -2  14   2       90.43       94.04      2.32 o
  -1  14   2       80.48       85.17      2.12 o
   0  14   2       45.58       45.03      1.88 o
   1  14   2        9.00        6.55      0.71 o
   2  14   2        8.42        6.87      1.13 o
   3  14   2        0.48       -0.66      0.66 o
   4  14   2        1.56       -0.27      1.27 o
  -3  15   2       48.31       54.65      3.39 o
  -2  15   2       10.89       11.74      1.37 o
  -1  15   2       34.27       36.40      1.78 o
   0  15   2       14.78       12.85      1.22 o
   1  15   2        2.86        2.18      1.01 o
   2  15   2        5.70        6.23      0.90 o
   3  15   2       10.10        6.87      2.40 o
  -2  16   2        5.16        3.32      1.91 o
  -1  16   2        2.46        4.43      1.31 o
   0  16   2        0.84        3.21      1.23 o
   1  16   2        0.83        0.74      0.89 o
   2  16   2        0.73        0.49      0.89 o
   0  17   2        5.00        2.67      1.22 o
  -7   1   3        2.91        3.17      1.25 o
  -6   1   3        7.86        7.15      1.01 o
  -5   1   3        3.56        1.14      0.58 o
  -4   1   3       78.90       94.28      2.05 o
  -3   1   3      400.22      393.43      5.90 o
  -2   1   3        2.50        5.14      0.40 o
  -1   1   3      921.98      858.79     11.12 o
   0   1   3     6774.19     7737.82    122.66 o
   1   1   3     1743.42     1743.86     15.75 o
   2   1   3       38.38       35.37      0.64 o
   3   1   3        6.37        7.13      0.47 o
   4   1   3        4.69        5.36      0.55 o
   5   1   3       19.31       18.35      0.99 o
   6   1   3        5.55        3.57      1.69 o
   7   1   3        0.49        2.50      1.56 o
  -7   2   3        0.11        0.37      1.13 o
  -6   2   3      241.64      238.92      5.28 o
  -5   2   3        7.35        8.47      1.15 o
  -4   2   3      151.95      146.49      2.88 o
  -3   2   3      508.64      509.98      6.98 o
  -2   2   3      108.40      111.96      1.87 o
  -1   2   3      263.14      249.99      3.27 o
   0   2   3     6458.85     6838.49    206.35 o
   1   2   3      480.20      456.33      4.44 o
   2   2   3      119.80      116.29      1.40 o
   3   2   3       48.68       46.91      1.91 o
   4   2   3      324.68      314.26      7.87 o
   5   2   3       70.32       65.01      1.96 o
   6   2   3       10.45        9.02      3.26 o
   7   2   3        5.95        8.88      2.00 o
  -7   3   3       14.18       10.79      1.37 o
  -6   3   3        0.10       -0.72      0.72 o
  -5   3   3       80.76       80.58      1.92 o
  -4   3   3        2.47        0.32      0.54 o
  -3   3   3        0.36       11.44      0.71 o
  -2   3   3        6.98        7.37      0.35 o
  -1   3   3      311.09      279.71      4.04 o
   0   3   3     1724.52     1705.45     31.27 o
   1   3   3       89.01       79.41      1.07 o
   2   3   3       16.22       23.53      0.56 o
   3   3   3      113.99      130.56      1.79 o
   4   3   3       91.77       79.85      1.51 o
   5   3   3       25.99       26.77      1.13 o
   6   3   3       61.33       61.60      3.07 o
   7   3   3        0.02       -0.33      1.73 o
  -7   4   3        0.87        0.58      1.20 o
  -6   4   3       15.83       19.18      2.23 o
  -5   4   3       28.60       24.89      1.02 o
  -4   4   3        3.12        2.99      0.47 o
  -3   4   3       96.94       90.05      2.09 o
  -2   4   3       13.59       12.78      0.39 o
  -1   4   3      895.17      909.43     10.38 o
   0   4   3      223.67      224.65      3.25 o
   1   4   3      310.85      304.38      3.76 o
   2   4   3       66.12       70.54      0.98 o
   3   4   3       68.85       67.47      1.26 o
   4   4   3        2.03        1.30      0.28 o
   5   4   3      159.05      167.32      3.29 o
   6   4   3       19.98       23.31      1.77 o
   7   4   3        0.93        0.11      1.14 o
  -7   5   3       13.05       20.13      3.00 o
  -6   5   3       19.19       19.23      1.34 o
  -5   5   3       42.20       43.56      1.86 o
  -4   5   3      153.43      154.19      2.68 o
  -3   5   3       29.37       31.87      1.18 o
  -2   5   3       10.27       10.35      0.44 o
  -1   5   3      963.66      984.76     12.18 o
   0   5   3       65.71       62.29      2.43 o
   1   5   3      179.01      163.08      2.31 o
   2   5   3        2.79        2.89      0.18 o
   3   5   3      192.68      197.89      3.10 o
   4   5   3      126.30      132.02      2.20 o
   5   5   3       97.89      108.44      1.99 o
   6   5   3       27.38       29.53      1.49 o
   7   5   3        7.11        4.92      1.42 o
  -7   6   3       16.50       19.86      3.34 o
  -6   6   3       53.27       53.52      2.02 o
  -5   6   3      247.89      251.38      4.53 o
  -4   6   3      162.46      156.77      2.83 o
  -3   6   3       14.42       13.78      1.19 o
  -2   6   3        2.48        3.92      0.69 o
  -1   6   3       36.09       40.35      0.81 o
   0   6   3      702.99      754.85      8.68 o
   1   6   3      137.77      136.88      2.06 o
   2   6   3      359.31      353.47      3.84 o
   3   6   3        2.44        1.86      0.26 o
   4   6   3       48.94       49.21      1.01 o
   5   6   3        7.54        9.48      0.77 o
   6   6   3        8.89       12.20      1.13 o
   7   6   3        0.20       -1.74      1.74 o
  -7   7   3       10.55       11.86      2.26 o
  -6   7   3       69.05       78.65      5.01 o
  -5   7   3       77.96       78.84      5.36 o
  -4   7   3      219.03      213.31      3.99 o
  -3   7   3       99.23       92.81      2.14 o
  -2   7   3       14.43       17.91      0.62 o
  -1   7   3      100.19      107.23      2.45 o
   0   7   3        1.71        1.46      0.22 o
   1   7   3      233.77      247.13      3.00 o
   2   7   3        1.44        0.96      0.36 o
   3   7   3       47.86       48.68      0.93 o
   4   7   3        0.09        0.56      0.29 o
   5   7   3        0.08        0.17      0.40 o
   6   7   3        2.62        2.80      0.98 o
  -6   8   3        4.53        2.22      0.82 o
  -5   8   3      105.44      108.03      2.42 o
  -4   8   3      149.25      152.26      2.93 o
  -3   8   3      272.84      275.25      4.15 o
  -2   8   3      733.91      770.35      9.41 o
  -1   8   3        3.05        4.02      0.34 o
   0   8   3       54.92       51.15      1.00 o
   1   8   3      157.41      148.78      1.95 o
   2   8   3        0.00        0.50      0.39 o
   3   8   3        1.37        0.76      0.37 o
   4   8   3      314.08      308.96      4.47 o
   5   8   3        0.02        0.55      0.41 o
   6   8   3        7.15        9.88      1.26 o
  -6   9   3        1.74       -0.52      2.08 o
  -5   9   3       16.39       17.45      1.41 o
  -4   9   3        1.85        1.45      0.50 o
  -3   9   3        3.61        6.03      0.54 o
  -2   9   3       28.97       23.61      0.78 o
  -1   9   3      105.92      120.82      2.05 o
   0   9   3      399.83      432.31      5.68 o
   1   9   3      223.94      237.99      3.05 o
   2   9   3       11.84       12.62      0.37 o
   3   9   3      107.90      105.32      1.77 o
   4   9   3        0.72        0.28      0.58 o
   5   9   3       26.15       20.59      1.01 o
   6   9   3        7.45        8.03      2.12 o
  -6  10   3        0.70        0.24      3.43 o
  -5  10   3        1.73        4.86      1.04 o
  -4  10   3        2.46        2.36      0.75 o
  -3  10   3       92.51       87.94      2.01 o
  -2  10   3       26.70       24.88      0.80 o
  -1  10   3       41.34       43.52      1.33 o
   0  10   3       14.76       15.13      0.75 o
   1  10   3      221.83      217.74      4.04 o
   2  10   3        1.19        0.34      0.23 o
   3  10   3        5.35        3.59      0.31 o
   4  10   3        6.31        4.98      0.40 o
   5  10   3        5.95        5.87      1.91 o
   6  10   3        0.14       -0.32      0.99 o
  -5  11   3       17.83       24.28      4.87 o
  -4  11   3       27.35       27.20      1.31 o
  -3  11   3       79.62       77.64      2.18 o
  -2  11   3       56.86       55.75      1.33 o
  -1  11   3        2.21        2.59      0.43 o
   0  11   3        1.59        0.64      0.38 o
   1  11   3      166.63      168.05      2.87 o
   2  11   3      207.50      213.20      3.49 o
   3  11   3       59.15       65.64      2.16 o
   4  11   3       12.42       13.29      0.61 o
   5  11   3        1.60        1.63      0.76 o
  -5  12   3        2.22        5.92      1.48 o
  -4  12   3       16.75       12.50      1.00 o
  -3  12   3        2.24        1.11      0.52 o
  -2  12   3        9.24        6.50      0.59 o
  -1  12   3        1.12        1.28      0.43 o
   0  12   3      208.43      222.18      3.65 o
   1  12   3        6.78        7.08      0.57 o
   2  12   3       13.46       13.66      1.02 o
   3  12   3        4.64        3.40      0.82 o
   4  12   3        4.44        3.39      0.96 o
   5  12   3        0.08       -1.03      1.61 o
  -4  13   3       30.54       31.31      2.13 o
  -3  13   3        2.81        2.45      0.66 o
  -2  13   3        6.04        7.56      1.28 o
  -1  13   3       32.41       30.21      1.10 o
   0  13   3       41.65       41.47      2.61 o
   1  13   3        1.42        1.72      0.43 o
   2  13   3       32.43       30.62      1.69 o
   3  13   3       17.79       19.53      2.27 o
   4  13   3        0.02        1.57      1.55 o
  -4  14   3        2.01        2.42      1.33 o
  -3  14   3        8.19        6.69      1.35 o
  -2  14   3        0.01        0.51      1.00 o
  -1  14   3      156.27      183.87      4.58 o
   0  14   3       12.83       12.56      1.71 o
   1  14   3        7.98        6.12      1.10 o
   2  14   3        0.56       -0.84      0.97 o
   3  14   3        2.78        4.02      1.29 o
   4  14   3        5.69        7.30      1.50 o
  -3  15   3        0.35        0.11      1.55 o
  -2  15   3       24.78       25.10      2.33 o
  -1  15   3        4.78        2.98      1.48 o
   0  15   3        0.54        2.06      0.81 o
   1  15   3        0.98        2.39      0.81 o
   2  15   3        0.83        1.62      1.16 o
   3  15   3       15.46       10.01      2.22 o
  -2  16   3       11.57       10.91      3.17 o
  -1  16   3        7.52        6.70      1.15 o
   0  16   3       16.65       16.35      1.30 o
   1  16   3       16.95       17.52      1.31 o
   2  16   3        2.28        3.95      1.61 o
  -7   0   4       36.54       48.41      3.91 o
  -6   0   4       16.76       12.58      2.04 o
  -5   0   4        0.00        1.61      1.00 o
  -4   0   4        2.61        0.78      0.87 o
  -3   0   4       41.39       46.44      1.73 o
  -2   0   4       75.85       79.60      2.48 o
  -1   0   4     1091.78     1108.87     22.01 o
   0   0   4     2143.83     2161.39     28.55 o
   1   0   4        8.55        5.67      0.56 o
   2   0   4      144.12      145.23      2.73 o
   3   0   4      895.02      886.24     15.91 o
   4   0   4      317.02      326.51      6.55 o
   5   0   4        8.51        9.81      2.56 o
   6   0   4       39.16       39.55      3.30 o
   7   0   4        1.87        0.93      1.41 o
  -7   1   4        1.56        1.20      1.12 o
  -6   1   4       71.80       74.47      3.41 o
  -5   1   4      235.15      247.64      4.38 o
  -4   1   4        0.17       -0.22      0.47 o
  -3   1   4      200.30      189.13      3.68 o
  -2   1   4      652.58      633.48      9.45 o
  -1   1   4      205.94      193.48      2.99 o
   0   1   4     2696.42     2780.16     26.91 o
   1   1   4      553.59      529.42      5.15 o
   2   1   4      174.58      171.25      2.01 o
   3   1   4      211.08      214.57      2.97 o
   4   1   4      190.23      183.81      3.01 o
   5   1   4       80.46       80.75      1.90 o
   6   1   4       41.94       42.19      1.97 o
   7   1   4        0.00        2.16      1.51 o
  -7   2   4        8.13        8.09      1.54 o
  -6   2   4       42.58       51.53      1.95 o
  -5   2   4        7.94        6.91      0.77 o
  -4   2   4        9.69        8.08      1.02 o
  -3   2   4      192.82      199.37      5.36 o
  -2   2   4       74.89       78.31      1.50 o
  -1   2   4     3071.79     3065.77     38.11 o
   0   2   4      818.88      783.13      7.98 o
   1   2   4      130.45      128.82      1.44 o
   2   2   4       57.97       58.67      0.85 o
   3   2   4        8.57        8.41      0.38 o
   4   2   4       65.60       69.69      2.04 o
   5   2   4      324.79      337.99      5.45 o
   6   2   4       72.83       68.29      2.52 o
   7   2   4        1.49        2.17      1.18 o
  -7   3   4       12.47       17.03      2.48 o
  -6   3   4        0.00        0.11      1.37 o
  -5   3   4       63.24       64.50      1.75 o
  -4   3   4      213.49      216.95      3.68 o
  -3   3   4       11.26       13.74      0.65 o
  -2   3   4      499.76      492.21      6.95 o
  -1   3   4      121.28      119.07      1.88 o
   0   3   4      813.01      782.86     10.02 o
   1   3   4      912.97      918.59      8.37 o
   2   3   4      594.54      642.19      6.33 o
   3   3   4      111.29      113.62      1.65 o
   4   3   4      137.53      135.84      2.59 o
   5   3   4        6.76        7.46      0.77 o
   6   3   4        0.45       -1.20      1.20 o
   7   3   4       11.06       11.35      1.67 o
  -7   4   4        2.34        2.30      1.35 o
  -6   4   4        0.92        2.51      1.05 o
  -5   4   4        0.50        0.07      0.65 o
  -4   4   4      105.04      106.16      2.19 o
  -3   4   4        6.44        4.41      0.89 o
  -2   4   4      805.66      796.31     10.39 o
  -1   4   4      194.35      180.16      2.68 o
   0   4   4       20.99       20.73      0.54 o
   1   4   4       10.84       10.01      0.77 o
   2   4   4     1138.14     1232.21     11.72 o
   3   4   4      333.38      347.74      4.10 o
   4   4   4       92.80       94.76      1.82 o
   5   4   4       10.01        7.64      0.74 o
   6   4   4        1.53        1.12      1.23 o
   7   4   4        3.83        3.74      1.70 o
  -7   5   4        4.79        1.71      3.00 o
  -6   5   4        0.03        0.32      3.70 o
  -5   5   4       39.58       42.95      1.53 o
  -4   5   4      195.79      199.28      3.28 o
  -3   5   4        7.62        9.83      0.49 o
  -2   5   4       23.39       23.68      0.79 o
  -1   5   4     2103.33     2278.53     30.85 o
   0   5   4       60.73       66.23      2.03 o
   1   5   4     1067.30     1091.52     12.93 o
   2   5   4       17.23       25.31      1.19 o
   3   5   4       48.29       46.03      0.98 o
   4   5   4       26.74       21.49      0.72 o
   5   5   4       68.52       66.67      1.78 o
   6   5   4       27.32       25.86      1.78 o
  -7   6   4        8.00       18.01      3.38 o
  -6   6   4        9.03        8.61      1.14 o
  -5   6   4       60.01       60.27      1.70 o
  -4   6   4       13.64       15.12      0.82 o
  -3   6   4        3.36        3.28      0.46 o
  -2   6   4       18.35       20.74      0.64 o
  -1   6   4      122.63      134.68      1.88 o
   0   6   4       18.48       27.70      0.74 o
   1   6   4       50.55       57.72      1.20 o
   2   6   4      129.88      139.27      3.23 o
   3   6   4       19.94       20.70      0.55 o
   4   6   4        1.73        1.10      0.33 o
   5   6   4       88.22       79.52      2.15 o
   6   6   4        0.56        1.81      1.15 o
  -6   7   4        5.24        4.66      1.03 o
  -5   7   4       72.74       73.91      1.96 o
  -4   7   4       12.85       10.47      0.65 o
  -3   7   4        6.80        7.33      1.04 o
  -2   7   4       87.58       79.19      1.55 o
  -1   7   4       71.90       75.45      1.41 o
   0   7   4       86.13       85.96      1.39 o
   1   7   4       24.73       27.13      0.81 o
   2   7   4       69.05       66.31      1.50 o
   3   7   4        1.70        2.03      0.50 o
   4   7   4       29.38       30.22      1.27 o
   5   7   4       14.05       10.59      0.94 o
   6   7   4        1.77        2.16      1.13 o
  -6   8   4        4.92        4.98      2.13 o
  -5   8   4        0.62        1.83      1.13 o
  -4   8   4        2.85        3.04      0.63 o
  -3   8   4        0.55        1.21      0.42 o
  -2   8   4       13.30       15.22      0.60 o
  -1   8   4      170.24      185.78      3.00 o
   0   8   4       20.63       17.31      0.56 o
   1   8   4        0.66        0.74      0.40 o
   2   8   4       95.52       93.23      1.97 o
   3   8   4        9.79        7.71      0.64 o
   4   8   4       30.87       24.92      0.72 o
   5   8   4       28.15       27.08      1.07 o
   6   8   4        2.28        0.24      1.67 o
  -6   9   4        1.31        5.33      1.91 o
  -5   9   4       37.03       37.91      1.68 o
  -4   9   4        2.09        1.88      1.22 o
  -3   9   4       31.00       35.23      1.10 o
  -2   9   4        4.05        4.39      0.41 o
  -1   9   4      119.29      116.53      2.06 o
   0   9   4      136.16      138.11      2.08 o
   1   9   4      212.91      221.54      3.54 o
   2   9   4       36.85       36.86      1.78 o
   3   9   4       53.87       53.80      1.55 o
   4   9   4       17.85       11.92      1.08 o
   5   9   4       58.20       63.81      2.26 o
   6   9   4        0.62        1.36      2.27 o
  -6  10   4        0.28        2.08      1.95 o
  -5  10   4        0.56       -0.17      1.07 o
  -4  10   4        1.24        3.44      0.88 o
  -3  10   4       23.70       23.35      0.92 o
  -2  10   4        1.49        2.65      0.43 o
  -1  10   4        1.62        1.95      0.46 o
   0  10   4      244.37      243.18      3.63 o
   1  10   4      215.43      214.32      3.26 o
   2  10   4        6.70        4.46      0.65 o
   3  10   4       19.96       18.89      1.36 o
   4  10   4      104.42      102.41      3.00 o
   5  10   4       30.07       30.63      7.00 o
  -5  11   4        3.72        2.30      1.69 o
  -4  11   4        1.05        0.51      0.92 o
  -3  11   4       97.11       90.26      2.15 o
  -2  11   4       60.17       57.98      1.35 o
  -1  11   4       14.95       11.69      0.58 o
   0  11   4        5.15        4.12      0.44 o
   1  11   4      237.17      228.26      3.06 o
   2  11   4       34.50       33.97      2.01 o
   3  11   4        2.06        2.91      0.82 o
   4  11   4       66.44       70.72      2.61 o
   5  11   4        0.02       -2.52      2.52 o
  -5  12   4       18.42       19.57      7.56 o
  -4  12   4        0.73        0.72      1.06 o
  -3  12   4        0.62        0.37      0.62 o
  -2  12   4       12.30       13.73      0.77 o
  -1  12   4       34.00       33.88      1.13 o
   0  12   4        2.04        1.83      0.90 o
   1  12   4       97.01       98.72      1.85 o
   2  12   4       54.19       49.73      2.07 o
   3  12   4      132.00      140.19      3.77 o
   4  12   4        0.02       -0.71      1.14 o
   5  12   4        4.40        4.13      2.95 o
  -4  13   4       13.45       14.50      1.70 o
  -3  13   4       37.58       33.28      1.59 o
  -2  13   4       31.78       30.89      2.16 o
  -1  13   4       15.06       17.28      0.96 o
   0  13   4        0.46        0.68      0.56 o
   1  13   4       27.85       24.21      1.37 o
   2  13   4        2.10        1.99      1.50 o
   3  13   4        0.31       -1.12      1.12 o
   4  13   4        8.47        7.67      3.78 o
  -4  14   4        3.81        3.64      1.81 o
  -3  14   4        7.98        9.08      1.37 o
  -2  14   4       12.58       12.29      2.32 o
  -1  14   4       48.73       46.98      3.25 o
   0  14   4        0.43       -0.32      0.67 o
   1  14   4        1.27        0.03      0.93 o
   2  14   4       37.91       34.68      4.73 o
   3  14   4        4.32        2.03      1.66 o
  -3  15   4       21.49       22.39      3.56 o
  -2  15   4       33.56       33.51      2.63 o
  -1  15   4        0.00        0.15      0.81 o
   0  15   4       45.60       47.67      2.16 o
   1  15   4       11.09        9.29      1.23 o
   2  15   4       12.43       11.90      3.00 o
   3  15   4       16.10       13.62      2.46 o
  -2  16   4        8.01        5.47      1.59 o
  -1  16   4       14.67       18.73      1.88 o
   0  16   4        0.98        0.51      0.83 o
   1  16   4        0.02        0.53      1.26 o
  -7   1   5        3.79        1.08      1.41 o
  -6   1   5        1.85        1.04      1.03 o
  -5   1   5        1.53        2.16      0.80 o
  -4   1   5       65.70       61.88      1.54 o
  -3   1   5      259.40      265.04      4.37 o
  -2   1   5      409.12      413.62      6.56 o
  -1   1   5        0.95        0.81      0.20 o
   0   1   5       28.06       26.43      0.63 o
   1   1   5      207.54      213.14      2.45 o
   2   1   5      187.68      185.24      2.34 o
   3   1   5        0.06        0.12      0.24 o
   4   1   5      217.18      221.55      3.50 o
   5   1   5       93.09       97.37      1.97 o
   6   1   5        2.27        1.52      0.74 o
   7   1   5        3.43        2.75      2.02 o
  -7   2   5        8.07        6.22      1.67 o
  -6   2   5        0.26        0.75      0.94 o
  -5   2   5       54.14       48.51      1.56 o
  -4   2   5        7.80        9.01      0.68 o
  -3   2   5      356.89      372.49      5.76 o
  -2   2   5      283.70      260.38      4.04 o
  -1   2   5      373.53      369.01      4.64 o
   0   2   5      241.66      240.80      2.63 o
   1   2   5      105.17      103.44      1.56 o
   2   2   5        7.30        5.75      0.28 o
   3   2   5       70.22       72.91      1.48 o
   4   2   5      236.99      243.72      4.47 o
   5   2   5       25.95       24.99      1.21 o
   6   2   5       16.07       15.46      1.31 o
   7   2   5        2.74        1.40      2.21 o
  -7   3   5       11.75       11.41      1.89 o
  -6   3   5       26.51       27.88      1.60 o
  -5   3   5       32.79       34.41      1.62 o
  -4   3   5      275.31      281.48      4.64 o
  -3   3   5       72.48       74.53      1.70 o
  -2   3   5       25.38       29.79      1.28 o
  -1   3   5      786.57      755.44     11.04 o
   0   3   5      283.96      281.65      3.17 o
   1   3   5       52.91       58.33      0.87 o
   2   3   5       38.07       32.67      0.62 o
   3   3   5      238.05      225.93      3.09 o
   4   3   5       15.88       15.08      0.57 o
   5   3   5      164.08      172.89      3.51 o
   6   3   5       30.20       34.09      1.95 o
   7   3   5        1.23        0.21      2.95 o
  -7   4   5        0.71        0.72      1.79 o
  -6   4   5       79.87       80.89      3.23 o
  -5   4   5      260.29      270.31      5.20 o
  -4   4   5      270.77      272.02      4.92 o
  -3   4   5      166.44      162.22      2.98 o
  -2   4   5       11.60       14.18      0.89 o
  -1   4   5        8.69       10.15      1.73 o
   0   4   5      790.79      813.49     16.31 o
   1   4   5      427.53      410.90      5.71 o
   2   4   5        1.19        1.01      0.21 o
   3   4   5      178.88      184.41      2.47 o
   4   4   5       11.37       10.99      0.53 o
   5   4   5       11.89       11.89      0.75 o
   6   4   5        9.41        8.72      1.35 o
  -7   5   5        1.38       -1.80      1.80 o
  -6   5   5        8.39        7.53      1.17 o
  -5   5   5       15.15       15.86      1.49 o
  -4   5   5      138.43      136.28      4.20 o
  -3   5   5       50.56       50.70      1.57 o
  -2   5   5      225.03      231.23      3.75 o
  -1   5   5      123.13      125.71      2.09 o
   0   5   5       14.73       18.83      0.60 o
   1   5   5       79.21       86.58      1.53 o
   2   5   5      223.31      224.63      5.07 o
   3   5   5       20.74       18.56      0.46 o
   4   5   5       16.49       14.57      0.75 o
   5   5   5        0.01        0.72      0.63 o
   6   5   5        1.45        3.86      1.19 o
  -6   6   5        0.57        0.73      1.38 o
  -5   6   5       13.69       14.61      1.02 o
  -4   6   5      393.35      409.12      7.14 o
  -3   6   5      321.03      318.67      5.53 o
  -2   6   5      184.39      168.11      2.93 o
  -1   6   5       17.66       18.01      0.68 o
   0   6   5       11.54       17.99      0.84 o
   1   6   5        0.27        0.41      0.30 o
   2   6   5       61.97       66.05      1.42 o
   3   6   5        2.12        0.66      0.36 o
   4   6   5        9.22        8.21      0.56 o
   5   6   5        5.61        5.97      0.59 o
   6   6   5       12.00       13.54      1.94 o
  -6   7   5        8.13        6.20      1.87 o
  -5   7   5      107.54      112.88      3.02 o
  -4   7   5       24.02       21.67      1.26 o
  -3   7   5        8.01        7.17      0.81 o
  -2   7   5      143.88      123.20      2.40 o
  -1   7   5        0.22        1.06      0.31 o
   0   7   5       60.12       62.82      1.24 o
   1   7   5       54.05       48.18      1.11 o
   2   7   5       10.45        9.70      0.64 o
   3   7   5       87.57       74.71      1.75 o
   4   7   5       11.73       11.21      0.78 o
   5   7   5       25.03       29.72      2.03 o
   6   7   5       10.54       10.73      1.79 o
  -6   8   5        5.17        4.52      1.86 o
  -5   8   5      117.81      128.82      4.00 o
  -4   8   5       68.73       71.05      2.36 o
  -3   8   5       20.70       20.87      1.16 o
  -2   8   5       53.26       48.50      1.30 o
  -1   8   5        9.26        5.62      0.59 o
   0   8   5       98.30       92.68      1.70 o
   1   8   5      187.09      196.55      3.21 o
   2   8   5      164.23      173.18      3.16 o
   3   8   5      223.65      226.93      4.17 o
   4   8   5        9.75        5.00      0.95 o
   5   8   5        3.00        0.65      1.47 o
   6   8   5       18.79       19.48      2.62 o
  -6   9   5       13.59       18.71      2.36 o
  -5   9   5        5.33        2.87      1.82 o
  -4   9   5       81.01       89.39      2.24 o
  -3   9   5       10.44        9.25      1.07 o
  -2   9   5       29.10       31.14      0.85 o
  -1   9   5       34.19       35.53      0.87 o
   0   9   5      305.71      326.04      4.98 o
   1   9   5       34.75       38.89      1.13 o
   2   9   5      212.45      206.88      3.86 o
   3   9   5        0.63        0.74      0.52 o
   4   9   5      123.39      122.43      3.22 o
   5   9   5        3.00        2.04      1.78 o
  -5  10   5        4.02        1.09      1.43 o
  -4  10   5       10.59        7.57      1.05 o
  -3  10   5       51.55       49.55      1.48 o
  -2  10   5       68.36       58.39      1.41 o
  -1  10   5       13.43       15.50      0.59 o
   0  10   5       68.46       63.08      1.30 o
   1  10   5      347.75      345.11      5.68 o
   2  10   5       21.08       23.41      1.07 o
   3  10   5        6.47        2.95      0.71 o
   4  10   5        6.42        4.73      1.22 o
   5  10   5        8.44        6.88      1.65 o
  -5  11   5        5.63        4.52      1.84 o
  -4  11   5        4.74        5.03      2.25 o
  -3  11   5        9.79       12.40      0.85 o
  -2  11   5       27.76       22.20      0.84 o
  -1  11   5        0.05        0.59      0.25 o
   0  11   5        1.86        1.31      0.49 o
   1  11   5        5.24        5.98      0.73 o
   2  11   5       27.44       26.05      1.27 o
   3  11   5        5.42        5.76      0.89 o
   4  11   5       12.14       11.08      1.65 o
   5  11   5        0.01       -1.63      1.63 o
  -5  12   5       10.99        8.15      2.00 o
  -4  12   5        0.46        0.52      1.48 o
  -3  12   5        0.05       -0.35      0.79 o
  -2  12   5       58.42       61.05      1.79 o
  -1  12   5        0.64        0.91      0.54 o
   0  12   5        1.49        1.18      0.40 o
   1  12   5        0.30        1.48      0.80 o
   2  12   5       16.30       13.75      1.59 o
   3  12   5        0.52       -0.47      0.74 o
   4  12   5        2.71        4.50      1.94 o
  -4  13   5        0.00        0.20      1.26 o
  -3  13   5        7.59        7.21      1.11 o
  -2  13   5       20.00       20.14      1.96 o
  -1  13   5       11.50        9.14      0.99 o
   0  13   5        0.25        0.24      0.45 o
   1  13   5       15.46       15.50      1.15 o
   2  13   5        3.13        5.64      1.04 o
   3  13   5        0.11       -0.48      1.12 o
   4  13   5        2.30        0.25      3.74 o
  -3  14   5       28.19       32.24      2.29 o
  -2  14   5        1.58        0.13      1.00 o
  -1  14   5        0.33        1.09      0.62 o
   0  14   5       31.73       30.74      1.41 o
   1  14   5       10.43       11.21      1.74 o
   2  14   5        1.22        1.61      1.98 o
   3  14   5        0.09        1.43      1.47 o
  -2  15   5        3.43        4.08      1.09 o
  -1  15   5       10.00       10.31      1.67 o
   0  15   5        2.87        1.55      0.78 o
   1  15   5        3.60        5.57      1.61 o
   2  15   5        5.53        5.35      1.35 o
  -1  16   5       21.73       21.12      2.17 o
   0  16   5       24.12       23.13      2.27 o
   1  16   5        3.16        4.70      2.04 o
  -7   0   6       12.81       10.25      2.61 o
  -6   0   6      162.56      170.81      6.19 o
  -5   0   6       43.96       44.31      3.87 o
  -4   0   6        9.16        9.01      1.04 o
  -3   0   6      290.85      317.00     11.02 o
  -2   0   6      188.18      207.42      5.47 o
  -1   0   6     1607.25     1611.52     24.73 o
   0   0   6       16.32       27.97      1.27 o
   1   0   6       86.18       97.40      2.05 o
   2   0   6       64.41       60.52      3.09 o
   3   0   6      131.27      142.75      3.41 o
   4   0   6      102.38       97.53      2.78 o
   5   0   6      201.87      217.39      5.64 o
   6   0   6        0.34        1.70      1.43 o
  -7   1   6        8.30        7.07      1.95 o
  -6   1   6        1.31        2.44      1.02 o
  -5   1   6      122.50      122.70      3.53 o
  -4   1   6       34.53       29.90      1.13 o
  -3   1   6        0.15        0.35      0.41 o
  -2   1   6      282.65      259.92      4.54 o
  -1   1   6      159.05      184.51      2.64 o
   0   1   6       32.58       34.13      0.62 o
   1   1   6      222.25      236.11      3.03 o
   2   1   6       73.85       74.87      1.19 o
   3   1   6        0.31        0.34      0.33 o
   4   1   6      338.76      345.64      5.20 o
   5   1   6        9.25        9.33      0.88 o
   6   1   6       31.01       30.80      2.17 o
  -7   2   6        1.12       -1.04      2.08 o
  -6   2   6        9.71        9.19      1.81 o
  -5   2   6        0.04        0.76      0.61 o
  -4   2   6       33.81       36.65      1.30 o
  -3   2   6       37.87       40.18      1.67 o
  -2   2   6       42.35       44.29      1.27 o
  -1   2   6      297.81      298.38      4.48 o
   0   2   6      463.32      453.59      5.85 o
   1   2   6      130.11      129.31      1.98 o
   2   2   6      188.28      188.67      2.32 o
   3   2   6      103.30      102.01      1.66 o
   4   2   6        2.03        1.30      0.58 o
   5   2   6      174.89      185.63      3.86 o
   6   2   6        3.51        1.36      1.38 o
  -7   3   6        1.55        0.47      1.71 o
  -6   3   6       57.73       57.80      2.57 o
  -5   3   6       80.77       78.07      2.29 o
  -4   3   6       19.62       19.62      1.54 o
  -3   3   6        3.57       16.56      1.15 o
  -2   3   6       14.59       14.60      0.44 o
  -1   3   6      152.36      153.91      2.87 o
   0   3   6     1670.41     1715.03     17.43 o
   1   3   6     1140.87     1182.45     11.98 o
   2   3   6       62.98       60.13      1.05 o
   3   3   6      153.68      164.73      3.56 o
   4   3   6       13.27       10.98      0.53 o
   5   3   6        8.46        7.11      0.87 o
   6   3   6       22.43       26.22      2.14 o
  -7   4   6        0.04        0.38      1.64 o
  -6   4   6       25.89       28.00      1.82 o
  -5   4   6       95.95       97.45      2.60 o
  -4   4   6        4.73        5.78      0.70 o
  -3   4   6       84.81       89.73      1.95 o
  -2   4   6        6.79        7.91      0.63 o
  -1   4   6       13.66       14.02      0.61 o
   0   4   6     1197.40     1192.88     12.43 o
   1   4   6       97.26       99.41      1.52 o
   2   4   6        0.47        0.68      0.18 o
   3   4   6       62.67       63.57      1.15 o
   4   4   6       29.30       29.16      0.96 o
   5   4   6       21.95       21.01      1.02 o
   6   4   6       26.00       28.85      1.89 o
  -6   5   6        0.25       -0.80      2.61 o
  -5   5   6        0.84        1.08      0.63 o
  -4   5   6      136.82      140.32      2.95 o
  -3   5   6        4.49        5.04      0.79 o
  -2   5   6        4.17        5.33      0.58 o
  -1   5   6      108.55      108.08      1.83 o
   0   5   6      183.67      187.78      2.42 o
   1   5   6        0.01        1.19      0.96 o
   2   5   6        1.11        0.21      0.27 o
   3   5   6       31.88       25.65      0.99 o
   4   5   6       11.78        8.23      0.49 o
   5   5   6        1.72        0.34      0.73 o
   6   5   6        1.15        1.39      1.54 o
  -6   6   6        3.29        4.32      2.00 o
  -5   6   6       46.47       49.30      1.71 o
  -4   6   6       17.26       16.64      1.25 o
  -3   6   6        6.22        7.79      0.81 o
  -2   6   6      195.62      187.82      3.44 o
  -1   6   6        6.55        6.37      0.84 o
   0   6   6       40.47       51.90      1.37 o
   1   6   6       69.19       63.81      1.35 o
   2   6   6       15.90       13.77      0.66 o
   3   6   6       42.48       54.95      1.40 o
   4   6   6       17.34       16.34      0.65 o
   5   6   6        0.40        0.08      0.56 o
   6   6   6       18.24       20.17      1.76 o
  -6   7   6       19.46       23.79      3.08 o
  -5   7   6       27.03       30.12      1.96 o
  -4   7   6        8.73        8.06      1.60 o
  -3   7   6       61.30       57.59      1.90 o
  -2   7   6       72.21       72.96      1.80 o
  -1   7   6       65.86       72.63      3.39 o
   0   7   6      169.79      179.69      2.50 o
   1   7   6        2.94        3.54      1.09 o
   2   7   6       15.04       12.46      1.30 o
   3   7   6        1.02        0.93      0.58 o
   4   7   6       29.50       23.79      1.18 o
   5   7   6        1.39        0.69      0.53 o
   6   7   6        6.39        6.94      1.27 o
  -6   8   6        9.99        6.04      1.89 o
  -5   8   6        1.32        5.18      1.31 o
  -4   8   6       18.33       16.49      1.40 o
  -3   8   6       53.05       47.51      1.53 o
  -2   8   6        0.03        0.23      0.48 o
  -1   8   6       20.19       19.26      0.93 o
   0   8   6       96.29       93.94      2.24 o
   1   8   6       85.90       84.94      1.83 o
   2   8   6        4.54        3.83      0.65 o
   3   8   6       22.29       16.44      1.03 o
   4   8   6        5.76        6.03      0.85 o
   5   8   6        6.99        5.46      1.94 o
  -6   9   6        4.64        3.97      2.07 o
  -5   9   6        3.64        3.57      1.69 o
  -4   9   6        0.54       -0.99      0.99 o
  -3   9   6      215.63      215.44      4.33 o
  -2   9   6      242.27      254.67      4.47 o
  -1   9   6       16.63       13.56      0.89 o
   0   9   6        2.43        5.58      0.34 o
   1   9   6      253.26      259.03      4.26 o
   2   9   6        4.15        3.94      0.68 o
   3   9   6        7.79       10.80      0.93 o
   4   9   6        8.69        6.20      0.89 o
   5   9   6        2.26        3.47      1.57 o
  -5  10   6       49.72       59.05      4.61 o
  -4  10   6        0.34        0.82      0.98 o
  -3  10   6        1.36        1.44      0.92 o
  -2  10   6        0.05        0.17      0.70 o
  -1  10   6        0.61        1.00      0.44 o
   0  10   6      104.73      102.99      1.65 o
   1  10   6      111.59      117.29      2.45 o
   2  10   6       46.53       40.80      2.36 o
   3  10   6        5.53        5.35      0.88 o
   4  10   6       35.86       36.43      2.47 o
   5  10   6        7.80       14.13      3.43 o
  -5  11   6        1.64       -0.67      1.74 o
  -4  11   6        6.10        4.43      1.54 o
  -3  11   6       10.39        8.18      1.02 o
  -2  11   6       61.49       54.87      2.04 o
  -1  11   6       11.05       12.19      1.08 o
   0  11   6      105.58      109.04      1.91 o
   1  11   6       20.78       20.08      2.66 o
   2  11   6        0.77        0.78      0.70 o
   3  11   6       16.61       15.85      1.21 o
   4  11   6       23.51       20.23      2.54 o
  -4  12   6       17.09       17.77      6.65 o
  -3  12   6        0.85        1.54      1.03 o
  -2  12   6        4.67        4.13      1.36 o
  -1  12   6       30.70       26.43      1.71 o
   0  12   6       17.89       19.81      1.30 o
   1  12   6        0.13        0.02      1.61 o
   2  12   6       31.77       33.19      2.32 o
   3  12   6        6.80        8.01      1.38 o
   4  12   6        6.32        5.38      1.60 o
  -4  13   6       40.32       42.05      3.42 o
  -3  13   6        2.43        2.54      1.19 o
  -2  13   6       12.33       15.24      1.81 o
  -1  13   6       15.65       17.34      0.94 o
   0  13   6        5.00        4.75      0.63 o
   1  13   6       13.91       10.07      1.26 o
   2  13   6        3.71        3.49      1.45 o
   3  13   6        6.62        4.37      2.78 o
  -3  14   6        0.07        0.84      1.23 o
  -2  14   6        1.75        0.68      0.96 o
  -1  14   6        8.21        7.75      1.31 o
   0  14   6       45.63       43.21      2.05 o
   1  14   6       29.69       28.68      2.09 o
   2  14   6        4.02        4.08      1.95 o
   3  14   6       19.36       18.99      2.18 o
  -2  15   6        1.07        0.32      1.89 o
  -1  15   6       25.80       30.28      2.01 o
   0  15   6       22.69       26.99      2.39 o
   1  15   6        9.11        7.47      1.63 o
   2  15   6        0.33       -1.13      2.08 o
  -7   1   7        0.00        1.48      2.87 o
  -6   1   7       12.99       13.05      1.45 o
  -5   1   7       24.52       24.04      1.78 o
  -4   1   7        2.81        3.82      0.75 o
  -3   1   7       79.51       82.28      2.81 o
  -2   1   7        2.80        1.56      0.47 o
  -1   1   7      109.14      104.89      1.75 o
   0   1   7        7.41        7.59      0.37 o
   1   1   7       66.91       64.06      1.01 o
   2   1   7       52.75       56.29      0.99 o
   3   1   7      157.92      154.68      1.97 o
   4   1   7        0.84        1.22      0.44 o
   5   1   7       97.89      100.34      2.78 o
   6   1   7       22.01       23.45      1.81 o
  -7   2   7       10.17       10.31      2.16 o
  -6   2   7        5.56        2.16      1.05 o
  -5   2   7       63.93       67.10      2.23 o
  -4   2   7       43.92       42.12      1.82 o
  -3   2   7       54.02       62.88      1.56 o
  -2   2   7       32.27       34.34      1.07 o
  -1   2   7        0.37        1.28      0.35 o
   0   2   7      133.36      125.91      1.72 o
   1   2   7        5.70        5.29      0.30 o
   2   2   7       19.42       23.95      0.59 o
   3   2   7        5.60        5.33      0.41 o
   4   2   7       42.16       39.66      1.16 o
   5   2   7        3.97        4.12      0.67 o
   6   2   7        0.55        0.14      0.93 o
  -7   3   7        0.15       -0.79      2.39 o
  -6   3   7        1.04        2.39      1.16 o
  -5   3   7       46.01       47.68      1.78 o
  -4   3   7      273.35      283.73      5.29 o
  -3   3   7       57.56       53.77      1.38 o
  -2   3   7      463.91      481.73      6.43 o
  -1   3   7      151.81      154.33      2.39 o
   0   3   7      446.03      458.85      5.21 o
   1   3   7        9.15        8.15      0.35 o
   2   3   7      154.47      160.99      2.20 o
   3   3   7        1.42        0.57      0.22 o
   4   3   7        0.87        0.78      0.32 o
   5   3   7       14.58       13.64      0.94 o
   6   3   7       24.57       24.15      2.50 o
  -6   4   7        1.86        2.27      1.63 o
  -5   4   7        4.25        3.22      1.37 o
  -4   4   7       15.02       15.01      0.76 o
  -3   4   7      193.75      192.06      4.73 o
  -2   4   7        1.22        0.48      0.40 o
  -1   4   7     1465.03     1539.51     19.59 o
   0   4   7      889.66      920.08     10.03 o
   1   4   7       16.68       19.32      0.60 o
   2   4   7       72.81       71.66      1.15 o
   3   4   7        1.58        1.76      0.28 o
   4   4   7       26.99       24.79      0.82 o
   5   4   7       73.65       77.52      2.79 o
   6   4   7        2.15        0.17      1.33 o
  -6   5   7        2.05       -0.73      1.61 o
  -5   5   7       15.34       17.35      1.16 o
  -4   5   7       42.34       39.39      1.76 o
  -3   5   7       60.18       55.95      2.15 o
  -2   5   7       95.96       88.33      2.14 o
  -1   5   7      251.08      243.21      3.89 o
   0   5   7       58.33       55.90      1.39 o
   1   5   7       42.29       42.41      0.78 o
   2   5   7        3.82        4.04      0.54 o
   3   5   7        7.36        6.90      0.53 o
   4   5   7        7.82        8.31      0.48 o
   5   5   7        0.61        0.46      0.56 o
   6   5   7        0.15        0.47      1.34 o
  -6   6   7       11.65       11.48      2.27 o
  -5   6   7        1.30        2.84      0.88 o
  -4   6   7        1.55        2.69      1.06 o
  -3   6   7       92.08       94.92      2.68 o
  -2   6   7      166.28      161.38      3.42 o
  -1   6   7        4.22        2.45      0.78 o
   0   6   7      133.63      132.51      2.34 o
   1   6   7       56.58       52.10      1.25 o
   2   6   7       15.06       14.95      0.74 o
   3   6   7      243.19      258.71      5.29 o
   4   6   7       59.82       55.37      2.69 o
   5   6   7        0.02        0.13      0.66 o
   6   6   7        9.78       10.81      1.67 o
  -6   7   7        5.58        8.61      2.09 o
  -5   7   7       26.94       24.24      2.11 o
  -4   7   7       20.18       17.42      1.53 o
  -3   7   7        4.84        4.69      0.83 o
  -2   7   7      149.40      152.50      3.92 o
  -1   7   7       12.96       11.82      0.66 o
   0   7   7        0.16        5.28      0.61 o
   1   7   7       22.65       21.60      0.82 o
   2   7   7       72.72       72.06      1.70 o
   3   7   7       37.27       31.21      2.19 o
   4   7   7       91.23       86.11      3.20 o
   5   7   7        3.30        7.56      1.63 o
  -6   8   7        6.87       11.45      4.65 o
  -5   8   7       16.78       12.11      2.06 o
  -4   8   7        7.00        7.97      1.95 o
  -3   8   7        1.80        0.91      0.87 o
  -2   8   7        2.87        3.45      0.62 o
  -1   8   7        0.11       -0.03      0.44 o
   0   8   7      130.83      127.40      2.22 o
   1   8   7      100.55       99.46      2.13 o
   2   8   7        4.60        2.43      0.51 o
   3   8   7       10.07        7.43      0.76 o
   4   8   7       14.36       11.36      2.29 o
   5   8   7        7.00        8.11      2.25 o
  -5   9   7       51.44       57.62      3.97 o
  -4   9   7        6.30        5.12      1.19 o
  -3   9   7        2.92        1.95      0.88 o
  -2   9   7       43.92       40.03      1.51 o
  -1   9   7        0.48        1.26      0.54 o
   0   9   7        0.78        0.43      0.26 o
   1   9   7      237.34      252.58      4.51 o
   2   9   7       76.96       80.97      2.75 o
   3   9   7        1.30        1.05      0.65 o
   4   9   7        2.17        0.76      1.30 o
   5   9   7        8.88        8.03      3.08 o
  -5  10   7        1.49        1.72      2.00 o
  -4  10   7        3.09        2.09      1.74 o
  -3  10   7       75.24       71.98      2.51 o
  -2  10   7       20.68       24.05      1.42 o
  -1  10   7       53.02       52.38      1.59 o
   0  10   7        2.19        2.18      0.45 o
   1  10   7        0.11       -0.63      0.63 o
   2  10   7        9.30        6.91      0.80 o
   3  10   7       68.06       64.68      3.14 o
   4  10   7        0.58        2.16      2.00 o
  -5  11   7       12.98       18.16      4.52 o
  -4  11   7        0.02       -1.38      1.38 o
  -3  11   7        0.35        0.59      0.93 o
  -2  11   7        5.38        4.11      0.87 o
  -1  11   7        3.21        1.41      0.68 o
   0  11   7       31.62       34.87      1.37 o
   1  11   7      108.27      106.18      3.57 o
   2  11   7        2.78        1.62      0.78 o
   3  11   7        0.18       -0.11      0.83 o
   4  11   7        5.57        3.92      1.60 o
  -4  12   7        8.04        3.56      2.26 o
  -3  12   7       17.46       18.46      2.20 o
  -2  12   7        0.01        0.45      0.79 o
  -1  12   7        0.85        0.60      1.35 o
   0  12   7        0.08       -0.46      0.65 o
   1  12   7        3.54        2.04      1.24 o
   2  12   7       30.82       30.63      1.69 o
   3  12   7        1.19        0.04      1.17 o
  -3  13   7        5.79        3.18      1.38 o
  -2  13   7        0.34        0.94      0.85 o
  -1  13   7        0.30        0.11      0.89 o
   0  13   7       34.25       35.24      2.24 o
   1  13   7       12.41       14.14      1.83 o
   2  13   7        5.67        3.79      1.37 o
   3  13   7       21.41       21.55      2.06 o
  -2  14   7        1.08        2.01      1.09 o
  -1  14   7       15.26       19.37      1.53 o
   0  14   7        6.73        5.82      1.41 o
   1  14   7        0.16        0.19      1.20 o
   2  14   7       30.22       31.41      6.26 o
  -1  15   7        0.63        1.66      3.95 o
   0  15   7        2.57        0.64      1.84 o
  -6   0   8       43.86       40.48      2.94 o
  -5   0   8       58.79       59.95      2.98 o
  -4   0   8        0.00       -0.21      1.52 o
  -3   0   8        1.35        3.27      1.35 o
  -2   0   8       80.87       76.41      2.30 o
  -1   0   8        0.00        0.64      0.65 o
   0   0   8      152.71      158.66      3.81 o
   1   0   8       58.89       54.04      1.44 o
   2   0   8       58.47       51.60      1.50 o
   3   0   8       39.24       37.29      1.14 o
   4   0   8       15.05       15.04      1.12 o
   5   0   8      214.57      226.23     10.11 o
   6   0   8        0.33       -1.74      1.74 o
  -6   1   8        4.29        6.72      1.43 o
  -5   1   8        3.12        2.55      0.90 o
  -4   1   8       23.21       18.04      1.20 o
  -3   1   8        4.21        3.91      0.71 o
  -2   1   8        0.31       -0.04      0.29 o
  -1   1   8       65.26       60.41      1.23 o
   0   1   8       21.17       23.01      0.94 o
   1   1   8      140.12      138.99      2.50 o
   2   1   8        0.01       -0.19      0.24 o
   3   1   8       72.02       71.42      1.35 o
   4   1   8      174.72      193.94      3.37 o
   5   1   8        2.98        1.88      1.22 o
   6   1   8        9.67       11.99      1.77 o
  -6   2   8        9.82        6.20      1.47 o
  -5   2   8       62.47       55.83      2.23 o
  -4   2   8       74.75       80.60      2.08 o
  -3   2   8      201.65      209.00      3.82 o
  -2   2   8       76.85       83.37      2.52 o
  -1   2   8       18.87       19.93      0.94 o
   0   2   8        5.76        6.23      0.84 o
   1   2   8       30.57       27.99      0.67 o
   2   2   8      203.41      200.07      3.01 o
   3   2   8        3.06        2.34      0.40 o
   4   2   8        1.20        0.77      0.45 o
   5   2   8        3.92        1.95      0.93 o
   6   2   8        4.22        2.09      1.73 o
  -6   3   8        0.09       -0.38      1.34 o
  -5   3   8       23.14       20.28      1.38 o
  -4   3   8      201.98      201.99      4.17 o
  -3   3   8       35.71       40.04      1.02 o
  -2   3   8      115.89      118.17      1.89 o
  -1   3   8        2.30        2.34      0.32 o
   0   3   8       54.76       52.42      1.08 o
   1   3   8        2.31        3.27      0.29 o
   2   3   8       93.65       94.73      1.64 o
   3   3   8       41.63       44.11      0.99 o
   4   3   8       70.73       71.45      1.58 o
   5   3   8        0.76        1.07      0.78 o
   6   3   8       11.72       16.28      2.48 o
  -6   4   8        2.59        5.71      2.01 o
  -5   4   8       25.64       22.05      1.58 o
  -4   4   8       10.47       11.31      1.03 o
  -3   4   8       36.21       34.43      1.69 o
  -2   4   8        4.97        6.38      0.68 o
  -1   4   8       21.17       19.44      0.73 o
   0   4   8      139.47      137.69      2.04 o
   1   4   8      247.27      255.28      5.71 o
   2   4   8       28.44       28.28      0.67 o
   3   4   8       44.78       43.34      0.98 o
   4   4   8        0.49        0.47      0.44 o
   5   4   8       27.21       30.35      1.52 o
   6   4   8       47.14       53.15      2.87 o
  -6   5   8       38.34       43.66      3.52 o
  -5   5   8       33.54       36.11      2.18 o
  -4   5   8       16.13       14.63      1.50 o
  -3   5   8       16.10       13.60      0.97 o
  -2   5   8      116.59      117.39      2.48 o
  -1   5   8      185.63      186.27      3.15 o
   0   5   8      145.86      146.52      2.19 o
   1   5   8       71.67       70.88      1.28 o
   2   5   8       40.16       34.11      0.78 o
   3   5   8       98.02      102.01      1.72 o
   4   5   8        2.54        1.68      0.79 o
   5   5   8       42.55       46.75      2.10 o
  -6   6   8       11.52        9.50      2.37 o
  -5   6   8        0.03       -0.39      1.44 o
  -4   6   8       20.04       19.12      1.67 o
  -3   6   8        9.41        9.93      0.96 o
  -2   6   8        0.92        0.24      0.67 o
  -1   6   8        6.29        6.29      0.68 o
   0   6   8      121.81      124.76      2.03 o
   1   6   8       16.75       16.78      1.56 o
   2   6   8        5.09        4.99      0.56 o
   3   6   8       42.20       34.65      2.26 o
   4   6   8       21.36       20.16      1.25 o
   5   6   8        3.12        1.92      1.58 o
  -6   7   8        0.23        3.34      3.26 o
  -5   7   8       28.53       33.38      2.92 o
  -4   7   8        2.82        3.48      2.99 o
  -3   7   8       92.14       93.88      3.04 o
  -2   7   8       48.18       44.06      1.43 o
  -1   7   8        4.94        3.36      0.50 o
   0   7   8       84.86       89.94      1.80 o
   1   7   8       34.47       35.36      1.18 o
   2   7   8        3.57        6.21      0.93 o
   3   7   8       11.02        7.05      0.80 o
   4   7   8       30.89       22.31      2.07 o
   5   7   8        0.23       -0.39      1.37 o
  -5   8   8        2.80        8.63      2.10 o
  -4   8   8       22.85       19.76      2.04 o
  -3   8   8       21.76       18.79      1.34 o
  -2   8   8       62.33       58.44      2.33 o
  -1   8   8       10.77       11.84      0.69 o
   0   8   8      239.44      244.87      3.43 o
   1   8   8       14.14       12.42      1.02 o
   2   8   8        1.17       -0.14      0.52 o
   3   8   8        1.72        1.13      0.63 o
   4   8   8        7.13        4.40      1.59 o
   5   8   8       19.89       21.44      3.36 o
  -5   9   8       14.75       11.00      2.25 o
  -4   9   8       13.79       17.77      1.88 o
  -3   9   8        1.63        2.07      0.98 o
  -2   9   8        6.34        4.31      0.80 o
  -1   9   8       75.20       74.27      2.30 o
   0   9   8       86.48       88.17      1.68 o
   1   9   8       96.86      103.69      2.61 o
   2   9   8        7.46        9.31      0.99 o
   3   9   8        7.89        7.24      0.95 o
   4   9   8        5.31        3.54      1.59 o
  -5  10   8       27.89       24.84      3.41 o
  -4  10   8       19.95       22.26      3.21 o
  -3  10   8       21.17       25.37      2.18 o
  -2  10   8        3.42        2.78      0.88 o
  -1  10   8        0.01       -0.50      0.50 o
   0  10   8       16.46       13.32      0.91 o
   1  10   8       41.18       36.13      2.47 o
   2  10   8        3.36        2.49      0.79 o
   3  10   8        0.42        1.20      0.87 o
   4  10   8        0.60        0.74      1.78 o
  -4  11   8       17.88       12.68      2.87 o
  -3  11   8        1.74        2.18      1.53 o
  -2  11   8       57.23       56.47      7.48 o
  -1  11   8        0.15       -0.10      0.74 o
   0  11   8        0.53        0.31      0.69 o
   1  11   8        4.30        3.42      0.83 o
   2  11   8       12.47       12.64      1.27 o
   3  11   8       15.88       15.81      1.74 o
  -3  12   8        0.48       -1.49      1.49 o
  -2  12   8       10.84        8.21      1.29 o
  -1  12   8        5.25        5.06      0.75 o
   0  12   8        1.88        3.30      1.14 o
   1  12   8        5.63        4.38      1.20 o
   2  12   8        6.24        6.13      1.23 o
   3  12   8        0.08       -0.69      1.47 o
  -3  13   8        1.11        1.78      1.61 o
  -2  13   8        2.17        2.66      1.96 o
  -1  13   8        0.92        2.46      2.78 o
   0  13   8        8.18        5.64      3.87 o
   1  13   8        1.88        1.85      1.56 o
   2  13   8        0.26       -0.02      1.31 o
  -2  14   8        0.75        0.46      1.33 o
  -1  14   8        0.04       -0.73      0.73 o
   0  14   8        3.17        3.47      1.41 o
   1  14   8        1.69       -1.49      1.49 o
  -6   1   9       24.78       22.13      2.61 o
  -5   1   9       50.53       51.80      2.04 o
  -4   1   9       12.03       10.48      0.93 o
  -3   1   9       11.83        8.48      0.67 o
  -2   1   9        5.04        5.22      0.47 o
  -1   1   9       56.81       54.18      1.19 o
   0   1   9        0.02        0.08      0.29 o
   1   1   9        7.13        6.37      0.40 o
   2   1   9        1.74        1.43      0.33 o
   3   1   9       10.77        9.96      0.53 o
   4   1   9       17.12       17.39      1.16 o
   5   1   9       49.78       55.49      2.70 o
  -6   2   9        0.61        0.31      2.35 o
  -5   2   9       82.14       86.91      2.95 o
  -4   2   9        9.22       10.73      0.98 o
  -3   2   9        1.14        0.91      0.41 o
  -2   2   9        0.02        0.43      0.50 o
  -1   2   9      165.49      175.68      2.78 o
   0   2   9      107.95      108.90      1.95 o
   1   2   9       90.88       97.34      1.60 o
   2   2   9       67.77       64.03      1.29 o
   3   2   9       15.99       14.45      0.65 o
   4   2   9       35.70       37.77      1.30 o
   5   2   9       33.06       30.64      1.86 o
  -6   3   9        2.64        0.74      1.88 o
  -5   3   9       13.58       14.75      1.94 o
  -4   3   9       19.75       21.64      0.88 o
  -3   3   9       82.83       98.81      2.47 o
  -2   3   9       36.50       35.79      1.03 o
  -1   3   9       49.17       44.07      1.06 o
   0   3   9        0.07       13.23      1.51 o
   1   3   9       10.33        9.88      0.46 o
   2   3   9        6.03        5.47      0.45 o
   3   3   9       43.40       47.08      1.68 o
   4   3   9       11.61       13.24      1.42 o
   5   3   9        0.00        0.14      1.09 o
  -6   4   9        3.50        0.85      2.00 o
  -5   4   9        1.03       -1.03      1.36 o
  -4   4   9       85.69       92.34      3.48 o
  -3   4   9       80.34       87.09      2.40 o
  -2   4   9      113.50      109.98      2.56 o
  -1   4   9       45.35       42.34      1.58 o
   0   4   9       72.96       69.99      1.30 o
   1   4   9      158.65      160.83      2.51 o
   2   4   9       17.42       16.06      0.77 o
   3   4   9       20.02       18.07      0.79 o
   4   4   9        1.15        1.05      0.54 o
   5   4   9       15.01       16.17      1.41 o
  -6   5   9       11.02       13.10      2.63 o
  -5   5   9        5.52        6.57      1.77 o
  -4   5   9        0.05       -1.09      1.09 o
  -3   5   9        0.16       -0.67      0.67 o
  -2   5   9      201.23      207.18      4.18 o
  -1   5   9       41.95       44.46      1.24 o
   0   5   9      288.07      295.57      3.96 o
   1   5   9       86.56       86.45      1.67 o
   2   5   9        0.27        0.66      0.30 o
   3   5   9        3.87        2.48      0.31 o
   4   5   9       31.02       32.54      1.51 o
   5   5   9        2.04       -1.13      2.11 o
  -5   6   9        0.23        0.97      1.71 o
  -4   6   9       25.27       22.02      2.87 o
  -3   6   9       14.63       19.55      1.59 o
  -2   6   9        0.12        0.34      0.58 o
  -1   6   9      124.91      134.79      2.58 o
   0   6   9      363.45      395.68      8.80 o
   1   6   9       16.73       17.28      0.53 o
   2   6   9       13.25       14.50      0.90 o
   3   6   9       61.00       63.18      1.85 o
   4   6   9        0.59        1.27      1.38 o
   5   6   9        1.55        1.39      1.87 o
  -5   7   9       10.99       13.75      5.26 o
  -4   7   9        5.81        8.37      1.69 o
  -3   7   9       78.29       75.64      3.19 o
  -2   7   9        7.68        5.52      0.80 o
  -1   7   9       52.82       53.17      1.44 o
   0   7   9        0.01       -0.21      0.36 o
   1   7   9      119.26      120.19      2.82 o
   2   7   9       17.95       19.21      2.28 o
   3   7   9        0.28        0.76      0.60 o
   4   7   9        5.93        5.68      1.50 o
   5   7   9        0.33        1.32      1.89 o
  -5   8   9       66.67       71.02      5.56 o
  -4   8   9       14.73       17.35      1.90 o
  -3   8   9       42.14       35.17      2.16 o
  -2   8   9       53.98       52.91      2.01 o
  -1   8   9        0.29        0.48      0.53 o
   0   8   9       91.66       93.10      2.35 o
   1   8   9       73.60       74.92      2.11 o
   2   8   9       11.87       11.51      1.02 o
   3   8   9       17.62       16.78      1.23 o
   4   8   9        0.03        0.73      1.35 o
  -5   9   9       24.60       21.42      3.26 o
  -4   9   9       13.85       16.44      3.21 o
  -3   9   9       11.76       13.46      1.74 o
  -2   9   9        0.49        1.09      0.81 o
  -1   9   9        2.80        3.35      0.64 o
   0   9   9       39.46       46.19      1.72 o
   1   9   9       25.66       20.43      1.35 o
   2   9   9       10.86       10.11      1.13 o
   3   9   9        0.04        1.15      0.87 o
   4   9   9        3.30        5.98      1.96 o
  -4  10   9        9.99        8.95      2.87 o
  -3  10   9       30.68       31.65      3.22 o
  -2  10   9       49.11       45.92      3.65 o
  -1  10   9        2.76        3.53      0.92 o
   0  10   9       12.93       12.74      1.42 o
   1  10   9        1.06        1.29      0.78 o
   2  10   9        0.03        1.26      1.36 o
   3  10   9        6.70        5.97      1.36 o
  -4  11   9        2.87       -2.00      2.95 o
  -3  11   9       33.03       31.84      3.18 o
  -2  11   9        1.26        6.60      1.88 o
  -1  11   9        8.24       10.46      0.88 o
   0  11   9        0.16       -0.98      0.98 o
   1  11   9        0.38        1.06      1.01 o
   2  11   9        1.35       -0.56      1.22 o
   3  11   9        0.00        2.10      1.85 o
  -3  12   9        0.18        3.07      2.20 o
  -2  12   9        0.96        1.47      1.62 o
  -1  12   9       10.81       11.72      1.07 o
   0  12   9        2.05        0.94      1.20 o
   1  12   9        0.87        0.28      1.61 o
   2  12   9       12.88       16.83      2.30 o
  -2  13   9        0.43        1.76      1.41 o
  -1  13   9        0.55        0.95      0.62 o
   0  13   9        3.07        1.87      1.95 o
   1  13   9       49.10       48.98      3.87 o
  -6   0  10        2.88        7.21      2.95 o
  -5   0  10        0.09        4.60      2.52 o
  -4   0  10      107.24      101.87      3.74 o
  -3   0  10        0.72        1.75      0.72 o
  -2   0  10      256.46      265.53      6.64 o
  -1   0  10       85.56       79.25      5.70 o
   0   0  10        0.65        2.57      0.78 o
   1   0  10       15.42       13.21      0.86 o
   2   0  10      371.84      400.46      7.21 o
   3   0  10       74.70       75.87      2.17 o
   4   0  10       86.33       91.60      3.70 o
   5   0  10        1.32        1.13      2.08 o
  -6   1  10       12.26       12.21      2.34 o
  -5   1  10        0.00        1.14      1.98 o
  -4   1  10       11.11        8.80      1.83 o
  -3   1  10        5.11        3.93      0.88 o
  -2   1  10       63.29       57.69      1.45 o
  -1   1  10      231.21      245.65      3.91 o
   0   1  10       49.47       49.12      1.39 o
   1   1  10       81.13       81.65      1.55 o
   2   1  10        0.01        0.16      0.36 o
   3   1  10       38.60       37.02      1.14 o
   4   1  10        0.20       -0.32      0.74 o
   5   1  10       40.87       42.65      6.00 o
  -6   2  10       24.19       29.22      4.87 o
  -5   2  10        2.30        2.17      1.44 o
  -4   2  10       25.89       28.88      1.21 o
  -3   2  10       36.46       30.23      1.52 o
  -2   2  10        0.43        0.53      0.37 o
  -1   2  10      107.20      113.11      2.26 o
   0   2  10        9.36        7.69      0.55 o
   1   2  10        0.01        0.23      0.30 o
   2   2  10        1.86        2.34      0.63 o
   3   2  10        9.18        8.18      0.65 o
   4   2  10        1.75        1.02      1.07 o
   5   2  10        0.75        1.75      2.43 o
  -6   3  10        0.85        0.86      2.67 o
  -5   3  10       14.01       13.99      1.87 o
  -4   3  10       14.08       13.44      1.20 o
  -3   3  10        9.46        9.36      1.11 o
  -2   3  10        1.70        1.06      0.35 o
  -1   3  10       34.45       34.55      0.98 o
   0   3  10       75.97       77.01      2.00 o
   1   3  10       23.27       22.92      0.74 o
   2   3  10        1.10        1.68      0.40 o
   3   3  10        8.08        7.22      0.94 o
   4   3  10       21.12       23.22      1.40 o
   5   3  10       22.48       24.37      1.95 o
  -5   4  10        0.10        0.33      1.59 o
  -4   4  10       10.87       11.96      2.41 o
  -3   4  10       34.87       28.91      2.42 o
  -2   4  10       25.93       27.72      1.23 o
  -1   4  10        2.26        1.90      0.42 o
   0   4  10        2.47        1.39      0.38 o
   1   4  10        7.12        6.47      0.48 o
   2   4  10        1.93        1.02      0.38 o
   3   4  10        7.44        6.30      0.60 o
   4   4  10        3.23        2.28      1.29 o
   5   4  10        4.70        7.22      1.55 o
  -5   5  10       11.43       12.18      4.91 o
  -4   5  10        7.20        6.19      1.50 o
  -3   5  10        0.18        0.36      0.96 o
  -2   5  10        6.73        6.61      1.14 o
  -1   5  10       15.31       15.69      1.23 o
   0   5  10      436.99      457.63      6.54 o
   1   5  10        0.12        0.01      0.33 o
   2   5  10       13.72       11.52      0.87 o
   3   5  10        1.81        2.27      0.63 o
   4   5  10       36.69       32.62      1.64 o
  -5   6  10        0.02        1.44      3.43 o
  -4   6  10        4.59        3.63      1.56 o
  -3   6  10       22.33       25.22      1.87 o
  -2   6  10        0.64        0.55      0.77 o
  -1   6  10      149.37      154.90      3.21 o
   0   6  10        2.41        0.37      0.48 o
   1   6  10       40.07       40.42      0.91 o
   2   6  10        0.01       -0.58      0.58 o
   3   6  10       20.80       19.86      1.91 o
   4   6  10        0.55        0.27      2.09 o
  -5   7  10        0.40        2.55      4.60 o
  -4   7  10        3.41        2.13      1.35 o
  -3   7  10       39.67       42.33      2.34 o
  -2   7  10        3.69        3.92      1.78 o
  -1   7  10        0.42        0.31      0.48 o
   0   7  10       51.10       49.90      2.72 o
   1   7  10       95.14      101.53      2.59 o
   2   7  10       20.98       19.96      1.25 o
   3   7  10       33.30       38.75      1.71 o
   4   7  10        0.00        2.73      1.40 o
  -4   8  10        0.85        3.56      1.77 o
  -3   8  10        0.18       -1.51      1.51 o
  -2   8  10        3.26        0.90      0.87 o
  -1   8  10       39.19       36.05      1.74 o
   0   8  10       34.26       32.26      0.90 o
   1   8  10       25.66       24.94      1.31 o
   2   8  10        0.01       -0.28      0.76 o
   3   8  10        0.79        0.05      1.30 o
   4   8  10        0.04        0.29      2.09 o
  -4   9  10        1.92        0.17      2.52 o
  -3   9  10        0.95        0.95      1.56 o
  -2   9  10        3.86        3.68      1.57 o
  -1   9  10        6.21        5.76      0.79 o
   0   9  10        3.01        3.07      1.34 o
   1   9  10       41.40       39.80      2.00 o
   2   9  10       14.57       12.54      1.33 o
   3   9  10       16.18       15.39      3.08 o
  -3  10  10        8.06        5.95      2.01 o
  -2  10  10        0.40       -0.76      1.82 o
  -1  10  10        0.10        0.87      0.88 o
   0  10  10        2.57        5.40      1.41 o
   1  10  10       13.44       13.18      1.72 o
   2  10  10        5.77        5.46      1.33 o
   3  10  10        0.03        0.07      1.92 o
  -3  11  10        0.28       -0.17      4.65 o
  -2  11  10        4.02       -2.21      3.08 o
  -1  11  10        1.26        2.54      0.75 o
   0  11  10        0.81        2.38      1.47 o
   1  11  10        1.77        0.58      1.46 o
   2  11  10        1.43        2.26      1.25 o
  -2  12  10       11.04        9.71      5.04 o
  -1  12  10        6.36        5.52      1.47 o
   0  12  10       24.35       28.19      4.61 o
   1  12  10        0.42        1.48      2.69 o
  -5   1  11       56.54       56.58      3.63 o
  -4   1  11       36.52       33.74      1.56 o
  -3   1  11       17.27       19.62      1.83 o
  -2   1  11       36.69       38.02      1.42 o
  -1   1  11        6.28        6.63      0.86 o
   0   1  11        7.14        7.05      0.65 o
   1   1  11       55.10       55.53      1.31 o
   2   1  11       20.33       20.03      0.76 o
   3   1  11        8.99        7.71      0.94 o
   4   1  11       24.84       27.53      1.90 o
  -5   2  11       10.16       11.04      5.08 o
  -4   2  11       53.55       59.30      3.52 o
  -3   2  11        0.53        0.67      0.73 o
  -2   2  11        5.93        5.05      1.05 o
  -1   2  11        3.65        3.08      0.51 o
   0   2  11        9.69        8.67      0.67 o
   1   2  11        0.09       -0.39      0.45 o
   2   2  11       44.39       43.02      1.28 o
   3   2  11        4.12        4.27      0.82 o
   4   2  11       10.20        7.77      1.43 o
  -5   3  11        0.76       -0.16      2.14 o
  -4   3  11       12.32       11.44      1.83 o
  -3   3  11        9.69       10.60      1.20 o
  -2   3  11        2.63        2.80      0.54 o
  -1   3  11        7.88        6.90      0.62 o
   0   3  11        0.61        0.66      0.42 o
   1   3  11       35.03       37.15      1.09 o
   2   3  11       18.13       16.26      0.80 o
   3   3  11        2.88        2.06      0.65 o
   4   3  11       13.82       17.23      2.26 o
  -5   4  11       10.20       11.25      2.29 o
  -4   4  11       14.10       10.80      2.04 o
  -3   4  11        2.02        0.27      1.12 o
  -2   4  11        6.36        6.39      0.79 o
  -1   4  11        0.28        0.66      0.39 o
   0   4  11        0.08        0.03      0.43 o
   1   4  11        1.54        1.83      0.79 o
   2   4  11       64.49       66.50      1.70 o
   3   4  11       64.24       61.53      1.87 o
   4   4  11       24.06       20.88      1.89 o
  -5   5  11        0.50       -2.80      3.00 o
  -4   5  11        0.33        1.45      2.17 o
  -3   5  11        7.15       11.47      2.48 o
  -2   5  11        0.28        0.42      0.83 o
  -1   5  11       11.62       11.32      0.86 o
   0   5  11        2.01        1.84      0.44 o
   1   5  11       14.12       15.38      1.02 o
   2   5  11        1.51        1.32      0.52 o
   3   5  11       14.90       14.46      1.42 o
   4   5  11        4.34        1.34      1.92 o
  -4   6  11        2.52        2.08      1.78 o
  -3   6  11       31.77       31.70      2.14 o
  -2   6  11        3.03        1.22      0.95 o
  -1   6  11       31.25       31.61      1.54 o
   0   6  11      139.39      149.21      3.34 o
   1   6  11        0.28       -0.03      0.37 o
   2   6  11       11.80       13.90      0.98 o
   3   6  11       10.83        7.30      1.27 o
   4   6  11       41.96       50.49      3.32 o
  -4   7  11       10.46        6.64      1.94 o
  -3   7  11        0.83        1.51      2.43 o
  -2   7  11       15.32       15.86      1.25 o
  -1   7  11       42.16       43.78      2.25 o
   0   7  11       73.51       75.25      3.20 o
   1   7  11      174.62      191.03      5.26 o
   2   7  11        2.69        1.80      0.94 o
   3   7  11       14.89       15.80      2.07 o
  -4   8  11        1.89        2.26      3.21 o
  -3   8  11        8.65        9.99      2.52 o
  -2   8  11       26.91       30.66      2.25 o
  -1   8  11        0.10        0.16      0.85 o
   0   8  11       11.89       11.06      1.53 o
   1   8  11       20.60       16.73      2.73 o
   2   8  11       29.08       33.86      2.66 o
   3   8  11        2.18        3.70      1.74 o
  -3   9  11       22.71       21.72      3.30 o
  -2   9  11       19.73       18.20      2.09 o
  -1   9  11        1.57        2.13      1.32 o
   0   9  11        0.33        0.73      1.30 o
   1   9  11        0.05       -1.04      1.04 o
   2   9  11        2.75        1.27      1.26 o
  -3  10  11        6.65        5.56      4.86 o
  -2  10  11        0.00        0.00      2.43 o
  -1  10  11        1.59        0.98      1.52 o
   0  10  11       14.63       15.34      1.75 o
   1  10  11        0.60        1.04      1.23 o
   2  10  11        0.20        0.93      1.64 o
  -2  11  11        5.12        4.13      2.05 o
  -1  11  11        1.96        0.74      1.50 o
   0  11  11        0.01       -1.27      1.27 o
   1  11  11        0.61        2.17      2.52 o
  -5   0  12       78.08       77.82      7.83 o
  -4   0  12        1.24        2.46      1.17 o
  -3   0  12       33.04       30.99      3.17 o
  -2   0  12        7.32        5.34      1.22 o
  -1   0  12      183.15      193.42      5.60 o
   0   0  12       24.83       31.11      1.62 o
   1   0  12       28.02       26.67      3.26 o
   2   0  12        3.06        2.72      1.39 o
   3   0  12       24.24       26.24      2.61 o
   4   0  12       16.25       14.77      2.35 o
  -5   1  12        7.00        7.30      7.25 o
  -4   1  12       15.86       11.65      1.33 o
  -3   1  12        0.02       -0.50      0.50 o
  -2   1  12       20.54       16.16      0.98 o
  -1   1  12       19.33       17.38      1.49 o
   0   1  12       26.72       26.03      1.18 o
   1   1  12        0.05       -0.65      0.65 o
   2   1  12        1.59        1.78      0.64 o
   3   1  12        1.11        2.32      1.26 o
   4   1  12        5.29        6.49      2.13 o
  -5   2  12        7.44        8.96      3.24 o
  -4   2  12       37.10       43.26      2.52 o
  -3   2  12        0.07        0.13      1.99 o
  -2   2  12       11.93        9.85      0.97 o
  -1   2  12        0.92        0.98      0.65 o
   0   2  12        2.08        1.16      0.54 o
   1   2  12       20.40       18.56      0.84 o
   2   2  12        0.18        0.64      0.84 o
   3   2  12       26.06       28.64      1.93 o
   4   2  12        8.85        9.64      1.53 o
  -4   3  12        4.35        4.35      2.94 o
  -3   3  12       47.38       54.99      3.21 o
  -2   3  12        9.67        8.00      0.79 o
  -1   3  12       19.58       17.12      1.76 o
   0   3  12       12.22       15.22      0.85 o
   1   3  12        7.34        6.83      0.69 o
   2   3  12        0.01       -0.59      0.59 o
   3   3  12        9.91       13.17      1.43 o
   4   3  12       13.71       12.88      2.09 o
  -4   4  12        5.66        2.77      2.54 o
  -3   4  12        1.22        1.75      1.73 o
  -2   4  12        6.27        6.55      1.09 o
  -1   4  12       26.92       25.86      1.51 o
   0   4  12       17.48       16.96      0.94 o
   1   4  12        0.07        0.70      0.57 o
   2   4  12       11.31        9.27      0.83 o
   3   4  12        0.85       -0.43      0.90 o
  -4   5  12        3.16        6.51      2.57 o
  -3   5  12       37.72       38.55      2.50 o
  -2   5  12       69.71       74.56      2.62 o
  -1   5  12        3.89        5.08      0.83 o
   0   5  12        0.08       -0.55      0.73 o
   1   5  12      141.53      150.16      3.98 o
   2   5  12        0.75        0.74      0.69 o
   3   5  12        5.91        4.27      1.49 o
  -4   6  12        0.68        6.69      3.65 o
  -3   6  12        1.01        5.10      1.52 o
  -2   6  12       23.13       22.71      1.98 o
  -1   6  12        9.07        9.21      1.87 o
   0   6  12      126.72      135.78      3.79 o
   1   6  12        3.82        1.86      0.99 o
   2   6  12        5.92        6.55      1.22 o
   3   6  12        5.07        1.92      1.78 o
  -3   7  12        5.58        3.98      1.81 o
  -2   7  12        2.67        3.15      1.69 o
  -1   7  12        1.43        1.59      1.22 o
   0   7  12        6.44        2.41      1.65 o
   1   7  12       13.08       14.70      2.17 o
   2   7  12        1.33        2.45      1.27 o
  -3   8  12        2.54        3.26      1.68 o
  -2   8  12        5.17        4.54      1.53 o
  -1   8  12        0.70       -0.19      1.37 o
   0   8  12       43.40       40.00      2.61 o
   1   8  12        0.65        1.60      1.41 o
   2   8  12       16.60       27.17      2.94 o
  -2   9  12        1.20       -1.59      1.59 o
  -1   9  12        0.12        0.34      1.56 o
   0   9  12        2.10        1.87      1.44 o
   1   9  12        7.55        4.84      1.44 o
  -1  10  12        6.14        7.32      2.08 o
   0  10  12        3.49        1.83      1.78 o
  -4   1  13       12.63        8.03      2.70 o
  -3   1  13        0.89        0.26      1.39 o
  -2   1  13       13.26       11.42      1.39 o
  -1   1  13       16.18       16.07      1.33 o
   0   1  13       13.80       14.26      0.96 o
   1   1  13       19.25       17.07      1.09 o
   2   1  13       19.76       18.74      2.11 o
   3   1  13       11.94        8.33      1.46 o
  -4   2  13       24.22       20.59      3.30 o
  -3   2  13        6.32        8.81      1.52 o
  -2   2  13        2.02        2.16      0.74 o
  -1   2  13        4.15        3.14      0.65 o
   0   2  13        1.71        0.85      0.75 o
   1   2  13        8.64        9.42      1.26 o
   2   2  13       24.04       23.25      1.40 o
   3   2  13       11.88       12.02      1.82 o
  -4   3  13        0.25        0.49      2.29 o
  -3   3  13        2.05        2.82      1.23 o
  -2   3  13       14.69       15.06      1.67 o
  -1   3  13        0.05        0.19      1.09 o
   0   3  13       14.58       10.57      1.02 o
   1   3  13        5.30        3.86      1.00 o
   2   3  13        6.04        5.17      1.28 o
   3   3  13        3.40        3.90      1.61 o
  -3   4  13        4.47        4.46      1.87 o
  -2   4  13        7.45        4.78      1.55 o
  -1   4  13        0.21       -0.41      1.35 o
   0   4  13       35.15       36.00      2.36 o
   1   4  13       24.45       24.72      1.68 o
   2   4  13       10.66        9.17      2.28 o
  -3   5  13        0.29        0.46      1.46 o
  -2   5  13        1.08        3.54      1.46 o
  -1   5  13        1.15        0.14      1.48 o
   0   5  13        3.07        1.38      1.25 o
   1   5  13       38.03       41.43      2.16 o
   2   5  13       11.97       12.63      1.78 o
  -3   6  13       31.92       35.70      3.32 o
  -2   6  13       11.27       10.32      1.73 o
  -1   6  13        1.96        4.41      1.44 o
   0   6  13       19.49       16.19      2.43 o
   1   6  13       14.07        9.45      1.60 o
   2   6  13       25.79       30.65      2.72 o
  -2   7  13        5.63        5.80      1.64 o
  -1   7  13       38.88       34.15      2.56 o
   0   7  13       34.88       33.11      2.55 o
   1   7  13        0.70       -0.49      2.30 o
  -1   8  13       21.50       23.22      2.30 o
   0   8  13       21.51       22.04      2.65 o
  -3   0  14       22.82       13.21      4.34 o
  -2   0  14       29.72       30.15      3.65 o
  -1   0  14       26.05       22.21      2.12 o
   0   0  14        0.02        4.04      1.55 o
   1   0  14        0.68       -0.54      3.13 o
   2   0  14       35.39       34.07      3.30 o
  -3   1  14       19.82       25.99      4.18 o
  -2   1  14       39.05       40.82      3.55 o
  -1   1  14        3.13        2.85      1.13 o
   0   1  14        0.20        0.16      0.98 o
   1   1  14        4.68        4.71      2.62 o
   2   1  14        5.46        5.90      2.95 o
  -3   2  14        8.07        4.00      3.47 o
  -2   2  14        0.67        0.17      1.16 o
  -1   2  14        0.18        0.53      1.18 o
   0   2  14        0.34        1.40      1.07 o
   1   2  14        4.63        2.72      1.11 o
   2   2  14        0.11        1.70      1.21 o
  -3   3  14        1.58       -1.04      1.91 o
  -2   3  14        5.93        5.14      1.62 o
  -1   3  14        1.59       -0.28      1.40 o
   0   3  14        6.99        5.77      1.33 o
   1   3  14        3.95        2.92      1.16 o
  -2   4  14        0.98        2.96      1.83 o
  -1   4  14        6.67        7.02      1.46 o
   0   4  14       51.27       55.78      3.02 o
   1   4  14        0.23       -1.20      2.43 o
  -2   5  14        0.16        0.53      1.80 o
  -1   5  14        3.39        1.42      1.47 o
   0   5  14       23.40       20.15      2.24 o
   1   5  14       38.25       33.60      4.61 o
  -1   6  14        3.06        2.36      1.81 o
   0   6  14        0.42        1.07      1.63 o
 
